# Supplementary material for: Diaqua­bis(N,N-diethyl­nicotinamide-κN 1)bis­(4-formyl­benzoato-κO 1)manganese(II)
Source: Acta Crystallogr Sect E Struct Rep Online. 2009 Feb 25;65(Pt 3):m324–5. doi: 10.1107/S1600536809006047 (PMC2968440; doi:10.1107/S1600536809006047)
Supplement: Supplementary file 1 [file e-65-0m324-sup1.cif]

##############################################################################
###                                                                        ###
###        Electronic paper (Acta Crystallographica Section E)             ###
###                                                                        ###
##############################################################################
#                                                                            #
# This CIF contains the data in a paper accepted for publication in Acta     #
# Crystallographica Section E. It conforms to the requirements of Notes      #
# for Authors for Section E, and has been peer reviewed under the auspices   #
# of the IUCr Commission on Journals.                                        #
#                                                                            #
# Full details of the Crystallographic Information File format               #
# are given in the paper "The Crystallographic Information File (CIF):       #
# a New Standard Archive File for Crystallography" by S. R. Hall, F. H.      #
# Allen and I. D. Brown [Acta Cryst. (1991), A47, 655-685].                  #
#                                                                            #
# The current version of the core CIF dictionary is obtainable from          #
# ftp://ftp.iucr.org/pub/cif_core.dic. The current version number is 2.4.    #
#                                                                            #
# Software is freely available for graphical display of the structure(s) in  #
# this CIF.  For information consult the CIF home page http://www.iucr.org/  #
# cif/home.html                                                              #
#                                                                            #
# This file may be used for bona fide research purposes within the           #
# scientific community so long as proper attribution is given to the journal # 
# article from which it was obtained.                                        #
#                                                                            #
##############################################################################
                                             
data_I
_audit_creation_method     SHELXL-97
_chemical_name_systematic
;
Diaquabis(<i>N</i>,<i>N</i>-diethylnicotinamide-\k<i>N</i>^1^)bis(4-
formylbenzoato-\k<i>O</i>^1^)manganese(II)
;
_chemical_name_common     ?
_chemical_formula_moiety     'C36 H42 Mn N4 O10'
_chemical_formula_sum     'C36 H42 Mn N4 O10'
_chemical_formula_iupac     '[Mn (C8 H5 O3)2 (C10 H14 N2 O)2 (H2 O)2]'
_chemical_formula_weight     745.68
_chemical_melting_point     ?
_symmetry_cell_setting     Triclinic
_symmetry_space_group_name_H-M     'P -1'
_symmetry_space_group_name_Hall     '-P 1'
loop_
    _symmetry_equiv_pos_as_xyz
    'x, y, z'
    '-x, -y, -z'
_cell_length_a     7.3266(2)
_cell_length_b     8.6618(2)
_cell_length_c     16.0687(3)
_cell_angle_alpha     86.381(8)
_cell_angle_beta     78.272(7)
_cell_angle_gamma     68.618(6)
_cell_volume     929.67(6)
_cell_formula_units_Z     1
_cell_measurement_reflns_used     2942
_cell_measurement_theta_min     2.53
_cell_measurement_theta_max     26.40
_cell_measurement_temperature     294(2)
_exptl_crystal_description     block
_exptl_crystal_colour     colourless
_exptl_crystal_size_max     0.35
_exptl_crystal_size_mid     0.20
_exptl_crystal_size_min     0.15
_exptl_crystal_density_diffrn     1.332
_exptl_crystal_density_meas     ?
_exptl_crystal_density_method     'not measured'
_exptl_crystal_F_000     391
_exptl_absorpt_coefficient_mu     0.416
_exptl_absorpt_correction_type     multi-scan
_exptl_absorpt_process_details     '(ABSCOR; Higashi, 1995)'
_exptl_absorpt_correction_T_min     0.904
_exptl_absorpt_correction_T_max     0.935
_diffrn_ambient_temperature     294(2)
_diffrn_radiation_type     MoK\a
_diffrn_radiation_wavelength     0.71073
_diffrn_radiation_source     'fine-focus sealed tube'
_diffrn_radiation_monochromator     graphite
_diffrn_measurement_device_type     'Rigaku R-AXIS RAPID-S'
_diffrn_measurement_method     \w
_diffrn_detector_area_resol_mean     ?
_diffrn_reflns_number     18356
_diffrn_reflns_av_R_equivalents     0.0707
_diffrn_reflns_av_sigmaI/netI     0.0438
_diffrn_reflns_theta_min     2.53
_diffrn_reflns_theta_max     26.41
_diffrn_reflns_theta_full     26.41
_diffrn_measured_fraction_theta_max     0.995
_diffrn_measured_fraction_theta_full     0.995
_diffrn_reflns_limit_h_min     -9
_diffrn_reflns_limit_h_max     9
_diffrn_reflns_limit_k_min     -10
_diffrn_reflns_limit_k_max     10
_diffrn_reflns_limit_l_min     -20
_diffrn_reflns_limit_l_max     20
_diffrn_standards_number     ?
_diffrn_standards_interval_count     ?
_diffrn_standards_interval_time     ?
_diffrn_standards_decay_%     ?
_reflns_number_total     3799
_reflns_number_gt     3317
_reflns_threshold_expression     I>2\s(I)
_refine_ls_structure_factor_coef     Fsqd
_refine_ls_matrix_type     full
_refine_ls_R_factor_all     0.0656
_refine_ls_R_factor_gt     0.0576
_refine_ls_wR_factor_gt     0.1508
_refine_ls_wR_factor_ref     0.1572
_refine_ls_goodness_of_fit_ref     1.024
_refine_ls_restrained_S_all     1.024
_refine_ls_number_reflns     3799
_refine_ls_number_parameters     246
_refine_ls_number_restraints     3
_refine_ls_hydrogen_treatment     mixed
_refine_ls_weighting_scheme     calc
_refine_ls_weighting_details
         'calc w=1/[\s^2^(Fo^2^)+(0.0681P)^2^+0.7177P] where P=(Fo^2^+2Fc^2^)/3'
_atom_sites_solution_hydrogens     geom
_atom_sites_solution_primary     direct
_atom_sites_solution_secondary     difmap
_refine_ls_shift/su_max     0.000
_refine_ls_shift/su_mean     0.000
_refine_diff_density_max     0.769
_refine_diff_density_min     -0.320
_refine_ls_extinction_method     none
_refine_ls_extinction_coef     ?
loop_
    _atom_type_symbol
    _atom_type_description
    _atom_type_scat_dispersion_real
    _atom_type_scat_dispersion_imag
    _atom_type_scat_source
    'C' 'C' 0.0033 0.0016
                         'International Tables Vol C Tables 4.2.6.8 and 6.1.1.4'
    'H' 'H' 0.0000 0.0000
                         'International Tables Vol C Tables 4.2.6.8 and 6.1.1.4'
    'N' 'N' 0.0061 0.0033
                         'International Tables Vol C Tables 4.2.6.8 and 6.1.1.4'
    'O' 'O' 0.0106 0.0060
                         'International Tables Vol C Tables 4.2.6.8 and 6.1.1.4'
    'Mn' 'Mn' 0.3368 0.7283
                         'International Tables Vol C Tables 4.2.6.8 and 6.1.1.4'
_computing_data_collection     'PROCESS-AUTO (Rigaku, 1998)'
_computing_cell_refinement     'PROCESS-AUTO (Rigaku, 1998)'
_computing_data_reduction     'PROCESS-AUTO (Rigaku, 1998)'
_computing_structure_solution     'SHELXS97 (Sheldrick, 2008)'
_computing_structure_refinement     'SHELXL97 (Sheldrick, 2008)'
_computing_molecular_graphics     'ORTEP-3 (Farrugia, 1997)'
_computing_publication_material     'WinGX (Farrugia, 1999)'
loop_
    _atom_site_type_symbol
    _atom_site_label
    _atom_site_fract_x
    _atom_site_fract_y
    _atom_site_fract_z
    _atom_site_U_iso_or_equiv
    _atom_site_adp_type
    _atom_site_calc_flag
    _atom_site_refinement_flags
    _atom_site_occupancy
    _atom_site_disorder_assembly
    _atom_site_disorder_group
    Mn Mn1 0.5000 0.5000 0.5000 0.04035(19) Uani d S 1 . .
    O O1 0.5226(3) 0.6203(2) 0.60914(12) 0.0488(5) Uani d . 1 . .
    O O2 0.2455(3) 0.6315(3) 0.70146(14) 0.0583(5) Uani d . 1 . .
    O O3 0.9452(5) 0.6893(5) 0.95632(19) 0.1013(11) Uani d . 1 . .
    O O4 -0.2292(3) 0.8295(3) 0.37375(14) 0.0615(6) Uani d . 1 . .
    O O5 0.2143(3) 0.4822(3) 0.56750(14) 0.0548(5) Uani d D 1 . .
    H H51 0.209(7) 0.378(3) 0.579(3) 0.089(13) Uiso d D 1 . .
    H H52 0.202(7) 0.529(5) 0.6197(17) 0.095(14) Uiso d D 1 . .
    N N1 0.3151(3) 0.7460(3) 0.44777(14) 0.0440(5) Uani d . 1 . .
    N N2 -0.1135(5) 0.9208(4) 0.24863(17) 0.0644(7) Uani d . 1 . .
    C C1 0.4205(4) 0.6295(3) 0.68336(17) 0.0439(6) Uani d . 1 . .
    C C2 0.5205(4) 0.6365(3) 0.75573(17) 0.0428(6) Uani d . 1 . .
    C C3 0.7119(4) 0.6417(4) 0.74021(17) 0.0473(6) Uani d . 1 . .
    H H3 0.7806 0.6384 0.6845 0.057 Uiso calc R 1 . .
    C C4 0.8014(5) 0.6518(4) 0.80646(19) 0.0532(7) Uani d . 1 . .
    H H4 0.9292 0.6560 0.7954 0.064 Uiso calc R 1 . .
    C C5 0.6993(5) 0.6556(4) 0.88983(19) 0.0551(7) Uani d . 1 . .
    C C6 0.5098(5) 0.6475(4) 0.90521(19) 0.0579(8) Uani d . 1 . .
    H H6 0.4424 0.6482 0.9609 0.069 Uiso calc R 1 . .
    C C7 0.4202(4) 0.6384(4) 0.83915(18) 0.0519(7) Uani d . 1 . .
    H H7 0.2927 0.6336 0.8503 0.062 Uiso calc R 1 . .
    C C8 0.7904(7) 0.6678(6) 0.9615(2) 0.0760(11) Uani d D 1 . .
    H H8 0.712(5) 0.658(4) 1.0166(14) 0.062(10) Uiso d D 1 . .
    C C9 0.3345(4) 0.8906(3) 0.45861(18) 0.0470(6) Uani d . 1 . .
    H H9 0.4275 0.8922 0.4899 0.056 Uiso calc R 1 . .
    C C10 0.2234(5) 1.0371(4) 0.4256(2) 0.0525(7) Uani d . 1 . .
    H H10 0.2408 1.1354 0.4348 0.063 Uiso calc R 1 . .
    C C11 0.0859(4) 1.0359(3) 0.37870(19) 0.0498(7) Uani d . 1 . .
    H H11 0.0102 1.1330 0.3550 0.060 Uiso calc R 1 . .
    C C12 0.0623(4) 0.8875(3) 0.36748(17) 0.0430(6) Uani d . 1 . .
    C C13 0.1776(4) 0.7474(3) 0.40382(17) 0.0446(6) Uani d . 1 . .
    H H13 0.1590 0.6484 0.3976 0.054 Uiso calc R 1 . .
    C C14 -0.1018(4) 0.8756(4) 0.32858(19) 0.0495(7) Uani d . 1 . .
    C C15 0.0357(6) 0.9707(5) 0.1895(2) 0.0743(10) Uani d . 1 . .
    H H15A -0.0323 1.0752 0.1641 0.089 Uiso calc R 1 . .
    H H15B 0.1251 0.9892 0.2214 0.089 Uiso calc R 1 . .
    C C16 0.1546(9) 0.8495(9) 0.1215(4) 0.141(3) Uani d . 1 . .
    H H16A 0.2588 0.8837 0.0896 0.212 Uiso calc R 1 . .
    H H16B 0.0702 0.8423 0.0845 0.212 Uiso calc R 1 . .
    H H16C 0.2126 0.7429 0.1459 0.212 Uiso calc R 1 . .
    C C17 -0.2907(7) 0.9202(5) 0.2173(3) 0.0779(11) Uani d . 1 . .
    H H17A -0.4094 0.9678 0.2607 0.093 Uiso calc R 1 . .
    H H17B -0.3065 0.9890 0.1673 0.093 Uiso calc R 1 . .
    C C18 -0.2717(9) 0.7511(6) 0.1959(3) 0.1023(16) Uani d . 1 . .
    H H18A -0.3799 0.7568 0.1692 0.153 Uiso calc R 1 . .
    H H18B -0.2757 0.6873 0.2468 0.153 Uiso calc R 1 . .
    H H18C -0.1470 0.6992 0.1576 0.153 Uiso calc R 1 . .
loop_
    _atom_site_aniso_label
    _atom_site_aniso_U_11
    _atom_site_aniso_U_22
    _atom_site_aniso_U_33
    _atom_site_aniso_U_12
    _atom_site_aniso_U_13
    _atom_site_aniso_U_23
    Mn1 0.0401(3) 0.0417(3) 0.0406(3) -0.0139(2) -0.0145(2) 0.0073(2)
    O1 0.0549(12) 0.0520(11) 0.0436(10) -0.0219(9) -0.0147(9) 0.0043(8)
    O2 0.0448(12) 0.0728(15) 0.0577(12) -0.0197(10) -0.0128(9) -0.0024(10)
    O3 0.101(2) 0.160(3) 0.0737(18) -0.074(2) -0.0370(16) 0.0082(18)
    O4 0.0537(13) 0.0754(15) 0.0651(13) -0.0343(11) -0.0159(10) 0.0127(11)
    O5 0.0515(12) 0.0615(14) 0.0575(13) -0.0275(10) -0.0119(10) 0.0061(10)
    N1 0.0426(12) 0.0416(12) 0.0481(12) -0.0131(10) -0.0153(10) 0.0056(9)
    N2 0.0708(18) 0.0782(19) 0.0571(15) -0.0356(15) -0.0286(13) 0.0165(13)
    C1 0.0459(15) 0.0347(13) 0.0483(15) -0.0089(11) -0.0142(12) 0.0024(10)
    C2 0.0464(14) 0.0369(13) 0.0441(14) -0.0123(11) -0.0119(11) 0.0024(10)
    C3 0.0479(15) 0.0526(16) 0.0414(14) -0.0197(13) -0.0060(11) 0.0019(11)
    C4 0.0507(16) 0.0617(18) 0.0523(16) -0.0245(14) -0.0142(13) 0.0034(13)
    C5 0.0603(18) 0.0636(19) 0.0451(15) -0.0244(15) -0.0147(13) 0.0027(13)
    C6 0.0629(19) 0.070(2) 0.0395(14) -0.0251(16) -0.0068(13) 0.0039(13)
    C7 0.0466(16) 0.0579(17) 0.0485(15) -0.0167(13) -0.0080(12) 0.0025(13)
    C8 0.083(3) 0.106(3) 0.0521(19) -0.046(2) -0.0225(18) 0.0047(19)
    C9 0.0475(15) 0.0481(15) 0.0506(15) -0.0200(12) -0.0165(12) 0.0040(12)
    C10 0.0562(17) 0.0428(15) 0.0634(18) -0.0216(13) -0.0175(14) 0.0072(13)
    C11 0.0514(16) 0.0393(14) 0.0582(17) -0.0141(12) -0.0174(13) 0.0122(12)
    C12 0.0379(13) 0.0458(15) 0.0438(14) -0.0133(11) -0.0099(10) 0.0061(11)
    C13 0.0452(14) 0.0398(14) 0.0511(15) -0.0149(11) -0.0163(12) 0.0048(11)
    C14 0.0471(15) 0.0512(16) 0.0522(16) -0.0172(13) -0.0178(12) 0.0099(12)
    C15 0.087(3) 0.083(3) 0.058(2) -0.035(2) -0.0189(18) 0.0101(18)
    C16 0.115(5) 0.184(7) 0.129(5) -0.072(5) 0.023(4) -0.060(5)
    C17 0.090(3) 0.075(2) 0.082(3) -0.033(2) -0.046(2) 0.0196(19)
    C18 0.138(4) 0.085(3) 0.097(3) -0.039(3) -0.054(3) 0.004(2)
loop_
    _geom_bond_atom_site_label_1
    _geom_bond_atom_site_label_2
    _geom_bond_site_symmetry_2
    _geom_bond_distance
    _geom_bond_publ_flag
    Mn1 O1 2_666 2.1596(18) ?
    Mn1 O1 . 2.1596(18) yes
    Mn1 O5 . 2.207(2) yes
    Mn1 O5 2_666 2.207(2) ?
    Mn1 N1 . 2.283(2) yes
    Mn1 N1 2_666 2.283(2) ?
    O1 C1 . 1.262(3) ?
    O2 C1 . 1.249(3) ?
    O3 C8 . 1.201(5) ?
    O4 C14 . 1.232(4) ?
    O5 H51 . 0.924(19) ?
    O5 H52 . 0.926(19) ?
    N1 C9 . 1.337(3) ?
    N1 C13 . 1.339(3) ?
    N2 C14 . 1.330(4) ?
    N2 C15 . 1.468(5) ?
    N2 C17 . 1.487(4) ?
    C2 C1 . 1.510(4) ?
    C2 C3 . 1.391(4) ?
    C2 C7 . 1.389(4) ?
    C3 C4 . 1.381(4) ?
    C3 H3 . 0.9300 ?
    C4 H4 . 0.9300 ?
    C5 C4 . 1.391(4) ?
    C5 C6 . 1.386(5) ?
    C5 C8 . 1.470(4) ?
    C6 H6 . 0.9300 ?
    C7 C6 . 1.377(4) ?
    C7 H7 . 0.9300 ?
    C8 H8 . 0.971(18) ?
    C9 C10 . 1.375(4) ?
    C9 H9 . 0.9300 ?
    C10 H10 . 0.9300 ?
    C11 C10 . 1.379(4) ?
    C11 H11 . 0.9300 ?
    C12 C11 . 1.385(4) ?
    C12 C13 . 1.375(4) ?
    C12 C14 . 1.500(4) ?
    C13 H13 . 0.9300 ?
    C15 C16 . 1.465(7) ?
    C15 H15A . 0.9700 ?
    C15 H15B . 0.9700 ?
    C16 H16A . 0.9600 ?
    C16 H16B . 0.9600 ?
    C16 H16C . 0.9600 ?
    C17 C18 . 1.477(6) ?
    C17 H17A . 0.9700 ?
    C17 H17B . 0.9700 ?
    C18 H18A . 0.9600 ?
    C18 H18B . 0.9600 ?
    C18 H18C . 0.9600 ?
loop_
    _geom_angle_atom_site_label_1
    _geom_angle_atom_site_label_2
    _geom_angle_atom_site_label_3
    _geom_angle_site_symmetry_1
    _geom_angle_site_symmetry_3
    _geom_angle
    _geom_angle_publ_flag
    O1 Mn1 O1 2_666 . 180.0000(10)
                                 ?
    O1 Mn1 O5 2_666 . 89.23(8) ?
    O1 Mn1 O5 . . 90.77(8) ?
    O1 Mn1 O5 2_666 2_666 90.77(8) ?
    O1 Mn1 O5 . 2_666 89.23(8) ?
    O1 Mn1 N1 2_666 2_666 92.23(8) ?
    O1 Mn1 N1 . . 92.23(8) ?
    O1 Mn1 N1 . 2_666 87.77(8) ?
    O1 Mn1 N1 2_666 . 87.77(8) ?
    O5 Mn1 O5 . 2_666 180.0000(10)
                                 ?
    O5 Mn1 N1 . 2_666 92.95(8) ?
    O5 Mn1 N1 2_666 2_666 87.05(8) ?
    O5 Mn1 N1 . . 87.05(8) ?
    O5 Mn1 N1 2_666 . 92.95(8) ?
    N1 Mn1 N1 2_666 . 180.00(10) ?
    Mn1 O5 H52 . . 101(3) ?
    Mn1 O5 H51 . . 118(3) ?
    H52 O5 H51 . . 106(4) ?
    C1 O1 Mn1 . . 126.76(18) ?
    C9 N1 C13 . . 117.3(2) ?
    C9 N1 Mn1 . . 124.02(18) ?
    C13 N1 Mn1 . . 118.65(17) ?
    C14 N2 C15 . . 124.7(3) ?
    C14 N2 C17 . . 117.3(3) ?
    C15 N2 C17 . . 118.0(3) ?
    O1 C1 C2 . . 116.8(2) ?
    O2 C1 C2 . . 117.8(2) ?
    O2 C1 O1 . . 125.4(3) ?
    C3 C2 C1 . . 120.9(2) ?
    C7 C2 C1 . . 119.8(3) ?
    C7 C2 C3 . . 119.3(3) ?
    C2 C3 H3 . . 119.6 ?
    C4 C3 C2 . . 120.9(3) ?
    C4 C3 H3 . . 119.6 ?
    C3 C4 C5 . . 119.6(3) ?
    C3 C4 H4 . . 120.2 ?
    C5 C4 H4 . . 120.2 ?
    C4 C5 C8 . . 120.7(3) ?
    C6 C5 C4 . . 119.5(3) ?
    C6 C5 C8 . . 119.9(3) ?
    C5 C6 H6 . . 119.5 ?
    C7 C6 C5 . . 120.9(3) ?
    C7 C6 H6 . . 119.5 ?
    C2 C7 H7 . . 120.1 ?
    C6 C7 C2 . . 119.9(3) ?
    C6 C7 H7 . . 120.1 ?
    O3 C8 C5 . . 126.0(4) ?
    O3 C8 H8 . . 121(2) ?
    C5 C8 H8 . . 113(2) ?
    N1 C9 C10 . . 123.1(3) ?
    N1 C9 H9 . . 118.4 ?
    C10 C9 H9 . . 118.4 ?
    C9 C10 C11 . . 118.9(3) ?
    C9 C10 H10 . . 120.6 ?
    C11 C10 H10 . . 120.6 ?
    C10 C11 C12 . . 118.8(3) ?
    C10 C11 H11 . . 120.6 ?
    C12 C11 H11 . . 120.6 ?
    C11 C12 C14 . . 123.3(2) ?
    C13 C12 C11 . . 118.3(3) ?
    C13 C12 C14 . . 117.8(2) ?
    N1 C13 C12 . . 123.5(3) ?
    N1 C13 H13 . . 118.3 ?
    C12 C13 H13 . . 118.3 ?
    O4 C14 N2 . . 121.2(3) ?
    O4 C14 C12 . . 118.1(3) ?
    N2 C14 C12 . . 120.6(3) ?
    N2 C15 H15A . . 108.7 ?
    N2 C15 H15B . . 108.7 ?
    C16 C15 N2 . . 114.1(4) ?
    C16 C15 H15A . . 108.7 ?
    C16 C15 H15B . . 108.7 ?
    H15A C15 H15B . . 107.6 ?
    C15 C16 H16A . . 109.5 ?
    C15 C16 H16B . . 109.5 ?
    C15 C16 H16C . . 109.5 ?
    H16A C16 H16B . . 109.5 ?
    H16A C16 H16C . . 109.5 ?
    H16B C16 H16C . . 109.5 ?
    N2 C17 H17A . . 109.2 ?
    N2 C17 H17B . . 109.2 ?
    C18 C17 N2 . . 111.8(4) ?
    C18 C17 H17A . . 109.2 ?
    C18 C17 H17B . . 109.2 ?
    H17A C17 H17B . . 107.9 ?
    C17 C18 H18A . . 109.5 ?
    C17 C18 H18B . . 109.5 ?
    C17 C18 H18C . . 109.5 ?
    H18A C18 H18B . . 109.5 ?
    H18A C18 H18C . . 109.5 ?
    H18B C18 H18C . . 109.5 ?
loop_
    _geom_torsion_atom_site_label_1
    _geom_torsion_atom_site_label_2
    _geom_torsion_atom_site_label_3
    _geom_torsion_atom_site_label_4
    _geom_torsion_site_symmetry_1
    _geom_torsion_site_symmetry_2
    _geom_torsion_site_symmetry_3
    _geom_torsion_site_symmetry_4
    _geom_torsion
    _geom_torsion_publ_flag
    O5 Mn1 O1 C1 . . . . 13.3(2) ?
    O5 Mn1 O1 C1 2_666 . . . -166.7(2) ?
    N1 Mn1 O1 C1 2_666 . . . -79.6(2) ?
    N1 Mn1 O1 C1 . . . . 100.4(2) ?
    O1 Mn1 N1 C9 2_666 . . . -148.3(2) ?
    O1 Mn1 N1 C9 . . . . 31.7(2) ?
    O1 Mn1 N1 C13 2_666 . . . 32.1(2) ?
    O1 Mn1 N1 C13 . . . . -147.9(2) ?
    O5 Mn1 N1 C9 . . . . 122.4(2) ?
    O5 Mn1 N1 C9 2_666 . . . -57.6(2) ?
    O5 Mn1 N1 C13 . . . . -57.2(2) ?
    O5 Mn1 N1 C13 2_666 . . . 122.8(2) ?
    Mn1 O1 C1 O2 . . . . -29.8(4) ?
    Mn1 O1 C1 C2 . . . . 149.49(18) ?
    Mn1 N1 C9 C10 . . . . 179.1(2) ?
    C13 N1 C9 C10 . . . . -1.2(4) ?
    Mn1 N1 C13 C12 . . . . -178.0(2) ?
    C9 N1 C13 C12 . . . . 2.3(4) ?
    C15 N2 C14 O4 . . . . -177.4(3) ?
    C17 N2 C14 O4 . . . . 2.5(5) ?
    C15 N2 C14 C12 . . . . 5.6(5) ?
    C17 N2 C14 C12 . . . . -174.4(3) ?
    C14 N2 C15 C16 . . . . 108.8(5) ?
    C17 N2 C15 C16 . . . . -71.1(5) ?
    C14 N2 C17 C18 . . . . -78.2(5) ?
    C15 N2 C17 C18 . . . . 101.7(4) ?
    C3 C2 C1 O1 . . . . 3.4(4) ?
    C7 C2 C1 O1 . . . . -176.9(2) ?
    C3 C2 C1 O2 . . . . -177.3(3) ?
    C7 C2 C1 O2 . . . . 2.5(4) ?
    C1 C2 C3 C4 . . . . 178.6(3) ?
    C7 C2 C3 C4 . . . . -1.2(4) ?
    C1 C2 C7 C6 . . . . -178.9(3) ?
    C3 C2 C7 C6 . . . . 0.8(4) ?
    C2 C3 C4 C5 . . . . 0.4(5) ?
    C6 C5 C4 C3 . . . . 0.7(5) ?
    C8 C5 C4 C3 . . . . -179.5(3) ?
    C4 C5 C6 C7 . . . . -1.1(5) ?
    C8 C5 C6 C7 . . . . 179.1(4) ?
    C4 C5 C8 O3 . . . . 6.7(7) ?
    C6 C5 C8 O3 . . . . -173.4(4) ?
    C2 C7 C6 C5 . . . . 0.3(5) ?
    N1 C9 C10 C11 . . . . -0.3(5) ?
    C12 C11 C10 C9 . . . . 0.9(5) ?
    C13 C12 C11 C10 . . . . 0.0(4) ?
    C14 C12 C11 C10 . . . . 171.0(3) ?
    C11 C12 C13 N1 . . . . -1.7(4) ?
    C14 C12 C13 N1 . . . . -173.2(3) ?
    C11 C12 C14 O4 . . . . -114.4(3) ?
    C11 C12 C14 N2 . . . . 62.7(4) ?
    C13 C12 C14 O4 . . . . 56.7(4) ?
    C13 C12 C14 N2 . . . . -126.3(3) ?
loop_
    _geom_hbond_atom_site_label_D
    _geom_hbond_atom_site_label_H
    _geom_hbond_atom_site_label_A
    _geom_hbond_site_symmetry_A
    _geom_hbond_distance_DH
    _geom_hbond_distance_HA
    _geom_hbond_distance_DA
    _geom_hbond_angle_DHA
    _geom_hbond_publ_flag
    O5 H51 O4 2_566 0.92(3) 1.87(3) 2.775(3) 165(4) yes
    O5 H52 O2 . 0.93(3) 1.77(4) 2.669(3) 162(4) yes
data_global
_journal_date_recd_electronic     2009-01-26
_journal_date_accepted     2009-02-19
_journal_name_full     'Acta Crystallographica, Section E'
_journal_year     2009
_journal_volume     65
_journal_issue      3
_journal_page_first     m324
_journal_page_last     m325
_journal_paper_category     QM
_journal_coeditor_code     HY2182
_publ_contact_author
;
Dr. Tuncer H\"okelek
Hacettepe University
Department of Physics
06800 Beytepe
Ankara
Turkey
;
_publ_contact_author_email     merzifon@hacettepe.edu.tr
_publ_contact_author_fax     '90(312)2352550'
_publ_contact_author_phone     '90(312)2977242'
_publ_section_title
;\
Diaquabis(<i>N</i>,<i>N</i>-diethylnicotinamide-\k<i>N</i>^1^)bis(4-\
formylbenzoato-\k<i>O</i>^1^)manganese(II)
;
loop_
    _publ_author_name
    _publ_author_address
    'Sert\,celik, Mustafa'
;
Department of Chemistry
Kafkas University
63100 Kars
Turkey
;
    'Tercan, Bar\?i\,s'
;
Department of Physics
Karab\"uk University
78050 Karab\"uk
Turkey
;
    '\,Sahin, Ertan'
;
Department of Chemistry
Atat\"urk University
22240 Erzurum
Turkey
;
    'Necefo\(glu, Hacali'
;
Department of Chemistry
Kafkas University
63100 Kars
Turkey
;
    'H\"okelek, Tuncer'
;
Department of Physics
Hacettepe University
06800 Beytepe
Ankara
Turkey
;
