# Supplementary material for: Diaqua­bis(N,N-diethyl­nicotinamide-κN 1)bis­(4-formyl­benzoato-κO 1)manganese(II)
Source: Acta Crystallogr Sect E Struct Rep Online. 2009 Feb 25;65(Pt 3):m324–5. doi: 10.1107/S1600536809006047 (PMC2968440; doi:10.1107/S1600536809006047)
Supplement: Supplementary file 2 [file e-65-0m324-Isup2.hkl]

#
# h,k,l, Fo-squared, sigma(Fo-squared), Fc and phi(calc)
#
data_I
_shelx_title ' shelxl in P -1'
_shelx_refln_list_code          6
_shelx_F_calc_maximum      162.84
_exptl_crystal_F_000       391.00
_reflns_d_resolution_high  0.7989
 
loop_
 _symmetry_equiv_pos_as_xyz
 'x, y, z'
 '-x, -y, -z'
 
_cell_length_a     7.3266
_cell_length_b     8.6618
_cell_length_c    16.0687
_cell_angle_alpha  86.381
_cell_angle_beta   78.272
_cell_angle_gamma  68.618
 
loop_
 _refln_index_h
 _refln_index_k
 _refln_index_l
 _refln_F_squared_meas
 _refln_F_squared_sigma
 _refln_F_calc
 _refln_phase_calc
1 0 0 107.57 3.77 9.57 180.0
2 0 0 405.57 11.12 20.86 180.0
3 0 0 1264.24 33.08 34.79 180.0
4 0 0 1342.09 42.77 35.86 0.0
5 0 0 217.37 9.76 15.30 180.0
6 0 0 8.95 3.23 2.12 0.0
7 0 0 78.51 5.28 9.68 180.0
8 0 0 0.35 1.83 0.07 0.0
-8 1 0 33.92 4.37 5.70 180.0
-7 1 0 2.70 0.59 1.26 0.0
-6 1 0 92.82 5.65 9.89 180.0
-5 1 0 81.76 3.97 9.20 0.0
-4 1 0 618.85 28.88 25.20 180.0
-3 1 0 502.07 32.52 21.66 0.0
-2 1 0 17.94 1.69 3.97 0.0
-1 1 0 11226.30 387.67 107.35 0.0
0 1 0 792.65 44.98 25.68 180.0
1 1 0 3566.73 149.77 61.56 0.0
2 1 0 1046.77 22.56 34.07 180.0
3 1 0 2450.23 59.24 50.40 0.0
4 1 0 1404.48 64.20 36.37 180.0
5 1 0 58.06 3.51 7.47 180.0
6 1 0 62.41 3.80 7.69 180.0
7 1 0 20.25 3.16 4.47 0.0
8 1 0 0.03 1.39 0.16 0.0
-7 2 0 213.41 76.18 13.32 180.0
-6 2 0 0.90 0.65 1.27 0.0
-5 2 0 19.79 1.51 4.34 180.0
-4 2 0 7.24 0.68 2.64 0.0
-3 2 0 168.91 7.01 14.65 180.0
-2 2 0 845.93 72.95 27.99 0.0
-1 2 0 42.78 1.90 5.03 180.0
0 2 0 12.44 0.54 5.91 0.0
1 2 0 2.27 0.50 1.26 0.0
2 2 0 1310.16 38.53 36.84 0.0
3 2 0 317.15 10.49 17.12 180.0
4 2 0 352.04 12.29 18.74 0.0
5 2 0 108.69 3.10 10.19 180.0
6 2 0 4.99 1.27 2.61 0.0
7 2 0 20.39 1.86 5.58 0.0
8 2 0 19.66 2.79 4.63 0.0
-7 3 0 28.58 5.53 5.77 0.0
-6 3 0 68.48 5.24 8.05 180.0
-5 3 0 0.11 0.78 0.68 0.0
-4 3 0 2.10 3.43 1.47 180.0
-3 3 0 15.64 1.68 4.35 0.0
-2 3 0 23.08 1.85 5.58 0.0
-1 3 0 120.82 4.72 12.01 0.0
0 3 0 1428.05 43.94 38.79 0.0
1 3 0 614.23 28.62 22.91 180.0
2 3 0 187.15 7.33 14.15 180.0
3 3 0 352.33 11.40 19.83 0.0
4 3 0 36.67 1.59 5.38 0.0
5 3 0 70.67 4.47 8.13 0.0
6 3 0 0.59 1.54 0.25 0.0
7 3 0 31.29 2.34 5.19 0.0
8 3 0 4.15 1.20 1.94 180.0
-6 4 0 13.43 2.26 4.30 0.0
-5 4 0 4.15 1.58 1.05 180.0
-4 4 0 23.79 1.89 5.00 0.0
-3 4 0 13.21 1.30 3.36 180.0
-2 4 0 25.61 1.84 5.61 0.0
-1 4 0 236.76 15.91 14.08 0.0
0 4 0 616.95 36.60 24.91 180.0
1 4 0 22.81 1.26 5.99 180.0
2 4 0 197.87 7.94 13.20 180.0
3 4 0 54.33 5.03 7.22 180.0
4 4 0 112.76 7.00 4.29 180.0
5 4 0 2.88 0.45 1.81 0.0
6 4 0 265.18 9.93 15.43 0.0
7 4 0 29.80 3.05 6.29 180.0
8 4 0 3.68 1.41 1.82 0.0
-5 5 0 50.67 3.97 7.17 0.0
-4 5 0 7.06 1.45 2.54 180.0
-3 5 0 47.68 5.88 6.70 0.0
-2 5 0 16.01 3.00 4.53 180.0
-1 5 0 7.62 0.98 3.78 180.0
0 5 0 185.68 12.41 14.80 180.0
1 5 0 0.55 1.26 0.45 0.0
2 5 0 28.39 2.58 5.14 180.0
3 5 0 55.85 3.13 4.33 180.0
4 5 0 57.63 6.30 2.36 0.0
5 5 0 97.84 4.30 9.85 0.0
6 5 0 78.97 6.21 9.70 180.0
7 5 0 272.34 13.55 16.02 0.0
8 5 0 3.06 1.02 1.44 180.0
-5 6 0 3.96 4.33 1.13 180.0
-4 6 0 120.83 8.95 10.17 0.0
-3 6 0 91.28 4.47 9.33 180.0
-2 6 0 46.66 4.08 6.59 0.0
-1 6 0 26.17 2.57 5.78 180.0
0 6 0 235.78 8.65 15.03 0.0
1 6 0 227.07 8.42 14.73 180.0
2 6 0 65.68 3.66 7.77 0.0
3 6 0 366.90 18.63 15.72 180.0
4 6 0 300.01 10.12 16.17 0.0
5 6 0 10.19 2.52 2.88 0.0
6 6 0 22.38 2.08 4.92 0.0
7 6 0 214.31 11.25 14.05 180.0
8 6 0 45.35 4.08 7.64 0.0
-4 7 0 14.37 3.94 5.05 180.0
-3 7 0 30.71 3.42 4.94 0.0
-2 7 0 13.61 2.02 3.63 180.0
-1 7 0 569.24 21.81 24.05 0.0
0 7 0 497.05 24.14 21.78 180.0
1 7 0 9.63 1.24 2.42 0.0
2 7 0 58.09 7.96 6.89 180.0
3 7 0 492.34 12.24 19.20 0.0
4 7 0 221.34 9.98 14.07 180.0
5 7 0 19.98 2.13 4.89 0.0
6 7 0 150.36 7.58 11.84 180.0
7 7 0 2.21 1.08 1.63 0.0
8 7 0 0.04 1.46 0.34 180.0
-3 8 0 2.82 1.23 1.75 180.0
-2 8 0 22.24 3.29 4.79 0.0
-1 8 0 100.65 8.03 9.12 180.0
0 8 0 345.16 20.87 18.73 0.0
1 8 0 112.58 7.40 9.92 180.0
2 8 0 53.58 3.63 7.08 0.0
3 8 0 126.57 7.23 11.61 180.0
4 8 0 54.17 4.82 7.83 0.0
5 8 0 87.14 8.28 9.25 180.0
6 8 0 12.76 2.47 3.65 0.0
7 8 0 0.42 1.61 0.46 180.0
8 8 0 4.52 1.23 2.01 0.0
-1 9 0 16.57 2.49 4.71 0.0
0 9 0 25.33 3.29 4.32 180.0
1 9 0 33.89 3.13 5.61 0.0
2 9 0 29.55 2.79 6.25 180.0
3 9 0 111.31 8.11 10.29 0.0
4 9 0 38.81 5.66 7.10 180.0
5 9 0 2.68 1.13 0.68 180.0
6 9 0 0.36 1.08 1.45 180.0
7 9 0 6.72 2.07 2.95 0.0
0 10 0 14.07 5.91 2.32 180.0
1 10 0 4.98 1.45 2.27 180.0
2 10 0 32.78 5.40 5.34 0.0
3 10 0 6.14 1.91 2.70 180.0
4 10 0 3.02 1.34 1.71 0.0
5 10 0 3.38 1.13 2.31 180.0
6 10 0 5.05 1.42 1.82 0.0
-6 -10 1 9.37 3.91 2.91 180.0
-5 -10 1 17.95 2.32 4.29 0.0
-4 -10 1 7.59 1.63 3.35 180.0
-3 -10 1 24.35 2.54 5.50 0.0
-2 -10 1 63.09 7.65 8.47 180.0
-1 -10 1 10.50 2.34 4.41 0.0
0 -10 1 11.18 2.32 4.59 180.0
-7 -9 1 20.52 2.74 4.86 180.0
-6 -9 1 12.27 4.77 4.02 0.0
-5 -9 1 0.82 1.20 0.56 180.0
-4 -9 1 88.69 7.74 9.58 0.0
-3 -9 1 125.50 9.44 10.07 180.0
-2 -9 1 22.73 3.23 4.94 0.0
-1 -9 1 48.10 5.93 7.46 180.0
0 -9 1 131.13 10.72 11.59 0.0
1 -9 1 51.98 6.17 8.28 180.0
-7 -8 1 60.43 4.89 7.58 0.0
-6 -8 1 70.46 4.91 8.54 180.0
-5 -8 1 22.81 2.87 5.29 0.0
-4 -8 1 27.74 2.38 5.30 180.0
-3 -8 1 42.37 3.81 4.62 0.0
-2 -8 1 8.42 4.85 2.36 180.0
-1 -8 1 219.59 11.52 14.35 0.0
0 -8 1 200.16 11.63 14.06 180.0
1 -8 1 12.52 1.91 4.10 0.0
2 -8 1 15.33 2.51 3.89 180.0
3 -8 1 8.65 2.09 3.76 0.0
-8 -7 1 1.75 0.95 0.90 0.0
-7 -7 1 43.28 2.55 7.37 180.0
-6 -7 1 83.56 4.47 9.25 0.0
-5 -7 1 59.17 3.14 7.35 180.0
-4 -7 1 13.89 2.95 2.94 0.0
-3 -7 1 119.51 20.72 7.80 180.0
-2 -7 1 27.19 2.14 5.14 0.0
-1 -7 1 114.85 7.20 10.58 0.0
0 -7 1 56.49 4.00 8.29 0.0
1 -7 1 119.30 6.65 9.40 180.0
2 -7 1 7.71 1.42 3.14 0.0
3 -7 1 21.62 2.61 4.16 180.0
4 -7 1 3.32 1.73 1.30 0.0
-8 -6 1 35.63 3.08 7.35 180.0
-7 -6 1 31.08 2.68 6.36 0.0
-6 -6 1 57.37 2.84 6.89 180.0
-5 -6 1 0.56 0.63 0.39 0.0
-3 -6 1 134.09 10.73 11.97 0.0
-2 -6 1 22.55 1.69 4.60 180.0
-1 -6 1 46.76 3.27 6.54 0.0
0 -6 1 411.00 15.98 20.63 0.0
1 -6 1 20.40 2.71 4.04 180.0
2 -6 1 29.19 2.20 5.27 180.0
3 -6 1 2.06 1.16 1.90 0.0
4 -6 1 50.53 3.52 6.64 180.0
5 -6 1 1.22 1.11 0.62 180.0
-8 -5 1 0.73 1.36 0.22 0.0
-7 -5 1 90.62 5.05 8.98 180.0
-6 -5 1 34.22 2.10 5.68 0.0
-5 -5 1 11.13 1.03 2.84 180.0
-4 -5 1 15.32 1.01 3.09 180.0
-3 -5 1 5.29 1.20 2.16 180.0
-2 -5 1 606.50 23.53 24.46 0.0
-1 -5 1 64.89 3.38 7.09 0.0
0 -5 1 274.31 9.48 16.80 180.0
1 -5 1 2.89 0.72 1.44 0.0
2 -5 1 9.18 1.92 2.65 0.0
3 -5 1 16.27 1.96 3.03 180.0
4 -5 1 3.04 1.24 2.32 180.0
5 -5 1 30.03 2.67 5.42 180.0
-8 -4 1 0.29 1.59 0.21 0.0
-7 -4 1 41.75 2.85 7.22 180.0
-6 -4 1 173.86 5.76 13.01 180.0
-5 -4 1 49.63 1.97 7.15 0.0
-4 -4 1 25.65 2.05 4.42 180.0
-3 -4 1 705.38 24.86 26.28 0.0
-2 -4 1 12.35 1.06 4.04 180.0
-1 -4 1 10.95 0.73 4.09 180.0
0 -4 1 103.31 3.38 11.55 180.0
1 -4 1 342.60 12.42 15.88 0.0
2 -4 1 59.80 6.11 7.96 180.0
3 -4 1 0.50 0.83 0.36 0.0
4 -4 1 6.76 1.29 2.53 180.0
5 -4 1 24.74 3.78 4.59 0.0
6 -4 1 36.54 4.06 6.03 180.0
-8 -3 1 5.06 2.34 2.73 180.0
-7 -3 1 11.41 1.56 3.55 180.0
-6 -3 1 52.59 2.64 6.88 0.0
-5 -3 1 21.34 1.18 4.82 0.0
-4 -3 1 1161.66 38.47 33.47 0.0
-3 -3 1 792.28 34.96 27.73 180.0
-2 -3 1 653.61 24.50 25.79 0.0
-1 -3 1 1.06 0.36 1.79 180.0
0 -3 1 5586.00 92.89 68.96 0.0
1 -3 1 4565.07 103.95 62.40 180.0
2 -3 1 221.75 15.87 14.47 180.0
3 -3 1 72.43 3.92 8.83 180.0
4 -3 1 347.74 40.27 18.65 0.0
5 -3 1 27.05 5.75 3.87 180.0
6 -3 1 45.29 3.66 6.78 0.0
7 -3 1 28.20 7.34 5.69 180.0
-8 -2 1 22.28 2.97 4.45 180.0
-7 -2 1 16.44 3.11 4.26 0.0
-6 -2 1 41.60 2.53 7.19 0.0
-5 -2 1 581.33 15.22 23.55 0.0
-4 -2 1 774.22 29.41 28.16 180.0
-3 -2 1 894.40 29.36 30.27 0.0
-2 -2 1 126.80 4.06 10.59 0.0
-1 -2 1 2363.56 49.42 45.16 0.0
0 -2 1 26390.23 521.25 162.84 180.0
1 -2 1 68.62 2.36 8.35 0.0
2 -2 1 997.27 64.14 29.32 180.0
3 -2 1 1126.77 74.47 32.70 0.0
4 -2 1 478.80 19.38 21.60 180.0
5 -2 1 16.78 2.47 4.75 0.0
6 -2 1 0.49 0.74 0.40 180.0
7 -2 1 90.95 11.47 9.75 0.0
-8 -1 1 22.49 4.61 4.88 0.0
-7 -1 1 55.98 3.66 7.91 180.0
-6 -1 1 187.05 11.31 14.44 0.0
-5 -1 1 6.14 0.57 2.98 0.0
-4 -1 1 198.70 5.64 13.29 0.0
-3 -1 1 643.20 29.02 24.96 180.0
-2 -1 1 1842.86 35.29 45.09 0.0
-1 -1 1 9422.89 250.56 105.09 180.0
0 -1 1 64.38 2.06 7.38 0.0
1 -1 1 1519.41 28.12 35.36 180.0
2 -1 1 604.22 38.07 26.48 0.0
3 -1 1 981.24 37.16 32.29 180.0
4 -1 1 1366.01 51.02 37.38 0.0
5 -1 1 159.05 25.74 10.94 180.0
6 -1 1 1.25 0.65 0.87 0.0
7 -1 1 13.07 2.05 4.16 0.0
8 -1 1 13.60 5.03 4.12 0.0
-8 0 1 3.34 2.24 2.23 180.0
-7 0 1 219.48 62.46 17.83 0.0
-6 0 1 15.12 1.50 4.63 180.0
-5 0 1 29.96 1.61 5.73 0.0
-4 0 1 41.30 6.36 7.74 180.0
-3 0 1 780.65 34.15 29.82 0.0
-2 0 1 383.13 15.10 19.94 0.0
-1 0 1 272.44 14.98 16.81 0.0
1 0 1 1526.67 83.21 39.27 0.0
2 0 1 77.39 2.09 8.86 180.0
3 0 1 265.82 8.91 15.29 0.0
4 0 1 568.88 19.99 23.08 180.0
5 0 1 146.33 7.19 11.23 0.0
6 0 1 35.26 3.28 6.05 180.0
7 0 1 1.52 1.36 0.54 180.0
8 0 1 1.60 1.11 1.39 180.0
-7 1 1 1.44 0.94 0.99 180.0
-6 1 1 182.82 11.58 13.84 0.0
-5 1 1 14.66 1.30 3.97 180.0
-4 1 1 99.00 6.51 10.67 0.0
-3 1 1 265.30 7.48 15.65 180.0
-2 1 1 1.34 0.40 1.81 180.0
-1 1 1 1407.86 63.80 33.66 0.0
0 1 1 85.71 2.60 11.56 180.0
1 1 1 277.21 10.67 16.24 180.0
2 1 1 2.53 0.38 1.95 0.0
3 1 1 581.55 19.33 24.25 180.0
4 1 1 69.18 3.36 6.81 180.0
5 1 1 77.66 3.86 9.22 180.0
6 1 1 3.68 1.36 1.59 0.0
7 1 1 52.35 4.53 7.61 180.0
8 1 1 3.82 1.91 2.32 0.0
-7 2 1 42.24 6.92 5.76 0.0
-6 2 1 13.16 1.49 4.05 180.0
-5 2 1 6.20 0.81 2.58 0.0
-4 2 1 0.67 1.15 0.87 180.0
-3 2 1 436.10 21.13 19.72 0.0
-2 2 1 1106.14 55.78 34.65 180.0
-1 2 1 1267.76 42.61 32.43 180.0
0 2 1 5324.61 118.50 69.10 0.0
1 2 1 997.75 30.81 31.68 0.0
2 2 1 25.21 0.87 5.71 0.0
3 2 1 13.95 0.82 2.55 180.0
5 2 1 24.85 3.73 3.20 180.0
6 2 1 61.99 3.70 7.46 180.0
7 2 1 76.13 5.16 9.10 0.0
8 2 1 13.76 2.76 4.20 180.0
-7 3 1 14.73 10.26 3.44 180.0
-6 3 1 18.07 2.50 3.93 0.0
-5 3 1 12.12 1.60 5.06 180.0
-4 3 1 65.74 3.67 7.72 0.0
-3 3 1 41.87 2.63 7.48 180.0
-2 3 1 247.48 8.93 15.69 0.0
-1 3 1 126.60 6.47 11.81 0.0
0 3 1 828.62 49.61 30.74 0.0
1 3 1 205.46 8.51 15.45 0.0
2 3 1 119.23 4.32 10.62 0.0
3 3 1 57.76 7.24 5.08 0.0
4 3 1 92.69 9.70 1.64 0.0
5 3 1 174.29 5.26 13.28 180.0
6 3 1 11.18 1.19 4.19 0.0
7 3 1 150.86 8.34 11.95 180.0
8 3 1 30.25 2.77 5.67 0.0
9 3 1 0.00 3.16 1.93 180.0
-6 4 1 12.78 3.23 3.11 180.0
-5 4 1 1.61 1.79 1.92 0.0
-4 4 1 152.10 9.44 11.24 180.0
-3 4 1 239.52 8.29 14.76 0.0
-2 4 1 40.19 2.42 6.84 0.0
-1 4 1 746.58 32.15 28.05 0.0
0 4 1 1209.92 89.40 32.66 180.0
1 4 1 15.43 0.93 2.98 180.0
2 4 1 28.33 1.68 4.07 0.0
3 4 1 883.00 41.97 25.31 0.0
4 4 1 538.38 17.53 21.06 180.0
5 4 1 53.68 9.43 5.24 180.0
6 4 1 169.76 6.57 12.69 180.0
7 4 1 172.46 9.14 12.93 0.0
8 4 1 2.20 0.78 0.98 180.0
9 4 1 7.81 2.66 2.94 0.0
-5 5 1 44.01 4.38 6.09 180.0
-4 5 1 56.91 5.26 7.37 0.0
-3 5 1 23.67 2.92 4.14 180.0
-2 5 1 32.95 2.50 5.48 0.0
-1 5 1 370.22 14.13 19.79 180.0
0 5 1 1557.71 91.11 38.15 0.0
1 5 1 682.48 26.84 25.16 180.0
2 5 1 7.82 1.52 2.82 0.0
3 5 1 175.55 5.64 12.46 180.0
4 5 1 297.00 9.80 15.03 0.0
5 5 1 5.34 0.73 2.28 180.0
6 5 1 484.04 29.00 21.56 0.0
7 5 1 6.68 1.36 3.39 180.0
8 5 1 0.58 0.88 0.75 0.0
-5 6 1 6.41 1.51 2.27 0.0
-4 6 1 38.76 3.17 6.00 180.0
-3 6 1 42.68 6.09 6.92 0.0
-2 6 1 31.44 2.83 6.16 180.0
-1 6 1 158.62 10.52 10.10 0.0
0 6 1 498.04 25.69 22.37 180.0
1 6 1 230.38 11.79 13.42 0.0
2 6 1 124.49 5.70 10.23 180.0
3 6 1 640.77 29.29 25.35 0.0
4 6 1 343.60 14.48 17.79 180.0
5 6 1 106.61 8.59 10.49 0.0
6 6 1 116.29 5.63 10.74 0.0
7 6 1 93.42 9.45 9.45 0.0
8 6 1 84.26 10.43 8.58 180.0
-4 7 1 11.17 3.77 2.74 0.0
-3 7 1 5.47 3.39 2.94 180.0
-2 7 1 29.78 2.38 4.89 0.0
-1 7 1 293.27 19.95 16.95 180.0
0 7 1 7.65 2.46 1.86 0.0
1 7 1 14.51 3.10 3.58 180.0
2 7 1 182.63 5.19 12.78 0.0
3 7 1 360.68 19.88 18.31 180.0
4 7 1 260.34 16.20 14.67 0.0
5 7 1 0.00 0.87 0.01 0.0
6 7 1 34.79 3.22 6.13 0.0
7 7 1 0.33 0.96 0.20 0.0
8 7 1 5.76 1.90 2.22 0.0
-3 8 1 3.28 1.82 0.89 0.0
-2 8 1 10.40 1.83 3.05 180.0
-1 8 1 0.00 1.31 0.81 180.0
0 8 1 100.90 5.83 9.12 180.0
1 8 1 40.85 4.32 6.24 0.0
2 8 1 27.27 2.26 5.49 180.0
3 8 1 34.15 4.07 5.51 0.0
4 8 1 3.62 0.82 1.32 180.0
5 8 1 124.35 6.56 11.36 0.0
6 8 1 8.19 1.56 2.72 180.0
7 8 1 2.22 1.16 2.20 0.0
8 8 1 3.45 1.72 1.67 180.0
-1 9 1 2.99 2.29 0.87 0.0
0 9 1 0.55 0.94 0.57 0.0
1 9 1 16.29 2.10 3.74 180.0
2 9 1 17.24 1.80 4.27 0.0
3 9 1 6.40 2.82 2.97 180.0
4 9 1 23.71 2.33 5.05 0.0
5 9 1 1.90 1.11 1.33 0.0
6 9 1 23.50 3.32 4.49 0.0
7 9 1 31.75 3.25 6.26 180.0
0 10 1 0.02 1.64 0.04 0.0
1 10 1 17.30 4.52 3.55 0.0
2 10 1 3.07 2.93 0.65 0.0
3 10 1 2.40 1.41 1.69 0.0
4 10 1 3.94 2.35 2.38 180.0
5 10 1 6.31 1.78 1.65 0.0
6 10 1 21.25 2.89 4.64 180.0
-5 -10 2 27.19 3.76 5.82 180.0
-4 -10 2 1.93 1.32 0.79 0.0
-3 -10 2 4.99 1.46 2.60 180.0
-2 -10 2 36.37 2.71 6.02 0.0
-1 -10 2 23.41 3.02 4.53 180.0
0 -10 2 17.60 4.71 4.24 0.0
-7 -9 2 36.80 4.59 6.71 0.0
-6 -9 2 21.03 2.05 4.06 180.0
-5 -9 2 3.05 1.12 1.03 0.0
-4 -9 2 23.11 2.79 4.30 180.0
-3 -9 2 27.75 2.57 4.68 0.0
-2 -9 2 36.16 3.86 5.86 180.0
-1 -9 2 1.80 1.30 1.97 0.0
0 -9 2 5.84 1.61 2.83 180.0
1 -9 2 2.55 1.75 1.36 0.0
-7 -8 2 30.12 2.25 5.32 180.0
-6 -8 2 59.20 6.21 8.36 0.0
-5 -8 2 21.83 1.94 4.59 180.0
-4 -8 2 1.69 0.84 1.08 180.0
-3 -8 2 9.52 1.26 2.55 180.0
-2 -8 2 5.16 1.68 2.81 0.0
-1 -8 2 121.16 8.35 10.52 180.0
0 -8 2 8.11 2.75 3.72 180.0
1 -8 2 0.94 2.27 1.14 180.0
2 -8 2 2.65 2.53 0.79 0.0
3 -8 2 6.21 2.63 1.82 180.0
-8 -7 2 2.09 0.99 1.54 0.0
-7 -7 2 7.67 1.57 2.64 0.0
-6 -7 2 70.81 3.73 8.79 180.0
-5 -7 2 35.32 2.12 6.12 0.0
-4 -7 2 2.24 1.06 1.01 180.0
-3 -7 2 106.39 4.39 9.63 0.0
-2 -7 2 141.57 4.54 11.66 180.0
-1 -7 2 205.43 7.99 14.37 180.0
0 -7 2 9.06 1.75 1.93 180.0
1 -7 2 33.65 8.03 4.69 0.0
2 -7 2 56.55 5.44 6.49 180.0
3 -7 2 0.73 1.57 0.30 180.0
4 -7 2 0.00 1.59 1.42 0.0
-8 -6 2 17.38 2.50 3.84 0.0
-7 -6 2 17.99 1.83 4.26 0.0
-6 -6 2 68.45 3.48 8.52 0.0
-5 -6 2 2.72 0.80 1.08 180.0
-4 -6 2 31.22 2.43 5.22 0.0
-3 -6 2 493.85 19.13 21.29 180.0
-2 -6 2 139.97 5.80 11.35 0.0
-1 -6 2 14.20 1.19 3.45 0.0
0 -6 2 41.63 2.75 6.55 180.0
1 -6 2 366.74 14.54 17.39 180.0
2 -6 2 2.27 0.91 2.05 0.0
3 -6 2 5.50 1.32 1.15 180.0
4 -6 2 11.46 1.76 3.89 0.0
5 -6 2 3.44 1.32 1.28 180.0
-8 -5 2 5.34 2.21 1.16 0.0
-7 -5 2 59.88 3.39 8.26 0.0
-6 -5 2 2.97 0.86 1.20 180.0
-5 -5 2 19.13 2.53 4.72 0.0
-4 -5 2 138.80 5.19 11.16 180.0
-3 -5 2 14.83 1.08 3.68 0.0
-2 -5 2 290.40 10.58 17.25 180.0
-1 -5 2 245.52 7.69 15.89 0.0
0 -5 2 1192.08 47.01 32.41 180.0
1 -5 2 20.21 2.01 4.63 0.0
2 -5 2 12.57 2.41 1.86 180.0
3 -5 2 24.38 3.79 4.94 0.0
4 -5 2 106.22 4.82 9.90 180.0
5 -5 2 17.78 3.75 4.40 0.0
6 -5 2 2.04 1.85 1.62 180.0
-8 -4 2 0.65 1.36 0.61 0.0
-7 -4 2 0.00 0.64 0.00 0.0
-6 -4 2 23.05 2.53 4.36 0.0
-5 -4 2 196.97 6.30 13.36 180.0
-4 -4 2 123.75 3.50 11.39 0.0
-3 -4 2 105.06 4.98 10.19 180.0
-2 -4 2 10.23 0.78 3.69 0.0
-1 -4 2 1094.39 36.30 33.30 180.0
0 -4 2 1780.79 69.09 37.37 0.0
1 -4 2 122.03 3.09 10.12 180.0
2 -4 2 270.95 11.98 14.90 0.0
3 -4 2 292.90 11.33 16.33 180.0
4 -4 2 36.42 3.46 6.24 0.0
5 -4 2 37.94 2.97 6.63 180.0
6 -4 2 25.16 2.62 4.19 0.0
-8 -3 2 2.67 1.02 1.26 180.0
-7 -3 2 29.28 3.01 5.78 0.0
-6 -3 2 123.83 7.04 11.51 180.0
-5 -3 2 0.98 0.36 0.92 0.0
-4 -3 2 12.07 0.77 3.24 180.0
-3 -3 2 1391.22 44.04 36.30 0.0
-2 -3 2 25.42 1.02 5.66 180.0
-1 -3 2 275.13 10.38 14.92 0.0
0 -3 2 2968.60 63.83 53.19 180.0
1 -3 2 2430.17 87.02 41.79 0.0
2 -3 2 2.98 1.47 1.83 180.0
3 -3 2 72.47 2.86 8.06 0.0
4 -3 2 569.91 20.55 23.58 180.0
5 -3 2 63.15 12.22 7.34 0.0
6 -3 2 10.82 1.65 3.37 180.0
7 -3 2 1.17 1.77 0.32 0.0
-8 -2 2 36.11 3.61 6.25 0.0
-7 -2 2 79.29 6.73 9.61 180.0
-6 -2 2 1.24 1.19 0.51 180.0
-5 -2 2 76.01 3.83 9.33 180.0
-4 -2 2 399.50 10.99 19.59 0.0
-3 -2 2 389.92 9.96 20.79 180.0
-2 -2 2 9.89 0.53 3.38 0.0
-1 -2 2 79.35 2.51 10.40 180.0
0 -2 2 23.25 0.94 2.75 0.0
1 -2 2 3302.00 82.18 58.17 180.0
2 -2 2 267.93 19.59 16.03 0.0
3 -2 2 543.29 18.45 22.87 180.0
4 -2 2 289.54 10.73 17.30 0.0
5 -2 2 6.91 0.95 2.61 180.0
6 -2 2 0.90 2.01 0.78 0.0
7 -2 2 36.46 2.61 6.45 180.0
-8 -1 2 27.91 3.35 5.47 180.0
-7 -1 2 33.47 2.74 5.84 0.0
-6 -1 2 220.93 11.03 15.17 180.0
-5 -1 2 0.70 1.51 0.26 180.0
-4 -1 2 21.87 3.32 5.90 180.0
-3 -1 2 660.11 29.66 25.67 0.0
-2 -1 2 2256.54 64.71 50.23 180.0
-1 -1 2 62.38 2.56 8.03 180.0
0 -1 2 35.26 1.18 5.11 0.0
1 -1 2 142.04 5.29 9.64 0.0
2 -1 2 601.96 18.77 24.22 180.0
3 -1 2 163.73 5.57 12.69 0.0
4 -1 2 137.94 4.09 12.38 180.0
5 -1 2 458.91 18.66 21.21 0.0
6 -1 2 13.17 2.36 3.89 0.0
7 -1 2 0.14 0.77 0.11 180.0
8 -1 2 26.31 4.46 6.17 180.0
-8 0 2 3.01 3.82 0.57 0.0
-7 0 2 142.65 13.84 10.92 180.0
-6 0 2 232.00 13.63 14.91 0.0
-5 0 2 2.94 1.39 1.40 180.0
-4 0 2 5.52 2.03 1.94 0.0
-3 0 2 835.00 31.03 28.21 180.0
-2 0 2 1023.15 24.63 33.60 0.0
-1 0 2 14.15 0.57 4.33 180.0
0 0 2 61.88 1.65 8.08 180.0
1 0 2 1586.92 61.54 38.70 180.0
2 0 2 65.54 2.11 6.60 180.0
3 0 2 38.46 3.22 4.46 0.0
4 0 2 407.56 17.05 20.75 0.0
5 0 2 79.78 4.29 8.19 180.0
6 0 2 125.52 5.93 10.24 0.0
7 0 2 27.68 2.31 4.98 180.0
8 0 2 6.15 2.06 1.87 0.0
-7 1 2 3.86 1.34 2.97 0.0
-6 1 2 44.24 4.12 6.61 180.0
-5 1 2 114.72 5.47 10.94 0.0
-4 1 2 243.31 6.84 15.57 180.0
-3 1 2 508.35 16.91 23.84 0.0
-2 1 2 238.98 7.35 15.72 180.0
-1 1 2 3213.85 70.55 62.37 180.0
0 1 2 4555.08 75.96 70.19 180.0
1 1 2 1131.74 37.62 32.71 0.0
2 1 2 658.79 22.06 25.03 180.0
3 1 2 0.03 1.08 0.09 180.0
4 1 2 43.98 2.04 5.52 0.0
5 1 2 61.22 3.00 7.30 0.0
6 1 2 117.63 5.17 10.72 180.0
7 1 2 160.13 7.03 12.28 0.0
8 1 2 6.27 1.25 3.05 180.0
-7 2 2 3.18 1.59 1.20 0.0
-6 2 2 29.62 2.17 5.56 0.0
-5 2 2 21.76 2.10 4.67 180.0
-4 2 2 43.24 1.92 6.87 0.0
-3 2 2 645.89 19.23 24.47 180.0
-2 2 2 4.71 0.50 2.40 180.0
-1 2 2 1874.86 54.46 44.49 180.0
0 2 2 264.89 16.74 14.16 0.0
1 2 2 2.48 0.46 0.52 0.0
2 2 2 5.43 0.75 2.52 0.0
3 2 2 148.15 5.23 13.05 180.0
4 2 2 751.37 29.67 25.59 0.0
5 2 2 77.57 2.85 7.99 0.0
6 2 2 94.66 4.35 9.94 0.0
7 2 2 149.76 8.95 11.82 180.0
8 2 2 0.97 0.97 0.43 0.0
-6 3 2 0.24 1.53 0.37 180.0
-5 3 2 35.67 2.81 5.96 0.0
-4 3 2 34.45 2.92 6.11 180.0
-3 3 2 3.08 0.92 1.84 0.0
-2 3 2 336.41 18.03 18.85 180.0
-1 3 2 174.17 5.94 13.65 0.0
0 3 2 508.70 19.21 25.33 180.0
1 3 2 1313.89 34.08 36.88 0.0
2 3 2 123.34 3.61 10.52 0.0
3 3 2 340.54 10.81 18.20 0.0
4 3 2 458.69 35.23 18.67 180.0
5 3 2 36.71 2.21 3.56 0.0
6 3 2 80.01 3.97 8.83 180.0
7 3 2 0.00 1.76 0.57 0.0
8 3 2 82.57 14.03 8.58 180.0
9 3 2 7.69 2.16 2.91 0.0
-6 4 2 2.16 0.88 1.54 0.0
-5 4 2 0.59 0.84 0.77 180.0
-4 4 2 103.34 4.28 9.27 0.0
-3 4 2 42.10 3.33 6.96 180.0
-2 4 2 23.54 1.88 4.87 180.0
-1 4 2 734.40 24.79 26.52 180.0
0 4 2 1479.57 57.54 38.28 0.0
1 4 2 243.59 7.12 15.77 0.0
2 4 2 20.18 0.88 4.08 180.0
3 4 2 1397.75 55.25 36.69 180.0
4 4 2 616.03 20.86 20.90 0.0
5 4 2 248.98 9.53 15.70 180.0
6 4 2 145.66 5.55 11.56 180.0
7 4 2 127.23 7.08 10.37 180.0
8 4 2 21.87 2.95 4.42 0.0
9 4 2 8.48 3.40 2.33 180.0
-5 5 2 3.33 3.51 1.72 0.0
-4 5 2 15.09 2.66 4.03 180.0
-3 5 2 22.30 1.85 5.02 0.0
-2 5 2 18.42 1.87 3.68 180.0
-1 5 2 171.46 13.09 13.56 0.0
0 5 2 94.22 3.64 9.28 180.0
1 5 2 682.71 27.75 27.20 0.0
2 5 2 136.69 5.76 12.29 180.0
3 5 2 161.19 5.71 12.79 0.0
4 5 2 265.66 9.82 14.45 180.0
5 5 2 3.25 1.32 0.99 0.0
6 5 2 356.00 11.98 17.57 180.0
7 5 2 6.10 1.35 2.12 0.0
8 5 2 3.74 1.61 2.33 180.0
9 5 2 5.60 1.68 2.71 0.0
-4 6 2 7.98 3.93 3.47 0.0
-3 6 2 61.08 4.29 7.77 180.0
-2 6 2 49.93 3.73 7.26 0.0
-1 6 2 168.80 6.90 13.03 0.0
0 6 2 457.66 13.81 21.26 0.0
1 6 2 413.74 15.74 20.02 180.0
2 6 2 168.45 6.69 11.66 0.0
3 6 2 72.18 3.76 7.21 180.0
4 6 2 172.84 10.25 13.17 0.0
5 6 2 190.49 7.48 13.76 180.0
6 6 2 29.19 2.31 5.94 180.0
7 6 2 137.95 6.79 12.20 180.0
8 6 2 43.63 5.94 7.04 0.0
-4 7 2 4.68 2.48 2.13 180.0
-3 7 2 19.37 3.35 4.86 0.0
-2 7 2 23.91 2.39 4.22 180.0
-1 7 2 163.79 8.92 11.89 0.0
0 7 2 21.37 2.94 3.56 0.0
1 7 2 52.35 3.59 6.29 0.0
2 7 2 69.71 3.79 8.49 180.0
3 7 2 84.14 9.12 9.69 0.0
4 7 2 351.28 18.75 18.65 180.0
5 7 2 3.33 1.91 1.29 0.0
6 7 2 18.16 2.14 4.48 180.0
7 7 2 22.46 2.50 4.55 0.0
8 7 2 26.68 4.36 4.48 180.0
-3 8 2 1.64 2.84 1.83 180.0
-2 8 2 16.67 2.73 2.98 0.0
-1 8 2 5.66 2.95 1.59 180.0
0 8 2 117.06 10.06 9.49 0.0
1 8 2 8.73 1.51 3.51 180.0
2 8 2 7.10 3.03 3.27 0.0
3 8 2 32.92 2.38 5.58 180.0
4 8 2 3.54 0.96 1.87 0.0
5 8 2 34.48 3.32 6.42 180.0
6 8 2 88.37 7.19 10.08 0.0
7 8 2 13.72 2.31 3.33 180.0
8 8 2 4.21 1.65 0.72 0.0
-1 9 2 4.23 1.88 2.03 0.0
0 9 2 9.62 1.29 3.75 180.0
1 9 2 5.72 1.43 2.82 0.0
2 9 2 5.16 2.56 2.95 180.0
3 9 2 25.03 2.81 5.59 0.0
4 9 2 1.45 1.04 1.28 180.0
5 9 2 2.54 0.87 2.37 0.0
6 9 2 25.40 3.00 4.76 180.0
7 9 2 22.99 2.42 4.49 0.0
1 10 2 24.23 5.28 3.69 180.0
2 10 2 0.44 1.62 0.30 180.0
3 10 2 4.41 1.52 2.37 180.0
4 10 2 6.55 3.57 4.57 0.0
5 10 2 0.00 1.21 0.01 0.0
6 10 2 6.08 2.26 2.36 0.0
-5 -10 3 29.26 4.64 5.24 0.0
-4 -10 3 0.17 2.45 0.10 0.0
-3 -10 3 5.42 1.54 2.28 0.0
-2 -10 3 40.03 3.32 6.51 180.0
-1 -10 3 0.07 1.00 0.09 0.0
-6 -9 3 18.52 3.63 4.14 0.0
-5 -9 3 8.06 2.16 3.54 180.0
-4 -9 3 0.68 0.92 1.15 0.0
-3 -9 3 47.75 3.65 6.90 180.0
-2 -9 3 54.59 3.69 7.62 0.0
-1 -9 3 0.51 0.69 0.33 0.0
0 -9 3 0.00 0.96 0.87 180.0
1 -9 3 2.17 1.89 0.86 180.0
-7 -8 3 5.54 1.43 2.44 0.0
-6 -8 3 66.57 3.96 7.83 180.0
-5 -8 3 5.15 1.08 1.32 0.0
-4 -8 3 21.22 2.51 4.93 180.0
-3 -8 3 6.77 0.97 2.79 0.0
-2 -8 3 57.62 4.33 7.45 180.0
-1 -8 3 41.32 2.66 7.02 0.0
0 -8 3 0.16 1.16 0.22 0.0
1 -8 3 50.05 4.88 6.71 0.0
2 -8 3 1.65 1.56 0.63 0.0
3 -8 3 6.02 3.19 1.36 0.0
-8 -7 3 6.07 1.81 2.01 180.0
-7 -7 3 4.06 1.45 1.84 180.0
-6 -7 3 9.74 1.47 3.61 0.0
-5 -7 3 152.58 6.91 12.17 180.0
-4 -7 3 8.61 1.05 1.93 0.0
-3 -7 3 36.14 2.04 5.51 180.0
-2 -7 3 2.93 0.77 1.36 0.0
-1 -7 3 13.25 1.45 3.70 180.0
0 -7 3 283.09 11.64 16.05 0.0
1 -7 3 2.50 0.84 1.45 180.0
2 -7 3 47.18 6.53 5.59 0.0
3 -7 3 1.17 1.45 1.33 180.0
4 -7 3 5.39 1.87 1.92 0.0
-8 -6 3 3.17 1.54 2.16 180.0
-7 -6 3 4.74 1.18 2.72 180.0
-6 -6 3 30.01 2.21 5.93 180.0
-5 -6 3 3.20 1.23 1.33 0.0
-4 -6 3 27.32 1.97 5.43 180.0
-3 -6 3 148.00 4.64 11.49 0.0
-2 -6 3 305.55 10.27 17.54 180.0
-1 -6 3 1.73 2.21 0.44 180.0
0 -6 3 4.69 1.24 2.02 0.0
1 -6 3 270.04 18.21 15.01 0.0
2 -6 3 53.31 5.70 6.36 180.0
3 -6 3 61.87 7.45 7.38 0.0
4 -6 3 4.09 1.45 3.08 180.0
5 -6 3 4.18 1.31 2.09 0.0
-8 -5 3 22.38 2.33 4.26 0.0
-7 -5 3 48.14 4.77 6.76 180.0
-6 -5 3 2.10 1.02 0.53 0.0
-5 -5 3 28.47 2.08 5.52 180.0
-4 -5 3 1.86 0.83 1.10 180.0
-3 -5 3 370.85 10.44 18.91 180.0
-2 -5 3 5.29 0.80 3.34 180.0
-1 -5 3 320.35 17.66 17.05 180.0
0 -5 3 565.75 19.59 22.80 0.0
1 -5 3 171.87 10.98 10.96 180.0
2 -5 3 2.06 2.58 1.56 0.0
3 -5 3 21.41 1.99 3.84 180.0
4 -5 3 207.53 8.02 14.22 0.0
5 -5 3 19.33 2.54 4.21 180.0
6 -5 3 0.00 1.75 0.04 0.0
-8 -4 3 3.21 3.34 2.49 180.0
-7 -4 3 13.16 2.52 3.87 0.0
-6 -4 3 46.38 2.85 6.47 180.0
-5 -4 3 37.66 1.96 6.63 0.0
-4 -4 3 368.73 11.75 18.28 180.0
-3 -4 3 67.31 2.29 7.32 180.0
-2 -4 3 487.24 21.35 21.67 180.0
-1 -4 3 500.71 17.60 23.27 0.0
0 -4 3 113.29 4.41 9.71 180.0
1 -4 3 154.59 3.44 13.68 0.0
2 -4 3 236.34 11.63 13.28 180.0
3 -4 3 197.23 5.65 14.00 0.0
4 -4 3 57.68 3.81 7.04 180.0
5 -4 3 55.19 3.26 7.76 0.0
6 -4 3 3.95 1.36 1.87 180.0
-8 -3 3 6.85 1.57 1.37 0.0
-7 -3 3 28.18 3.36 5.38 180.0
-6 -3 3 282.09 11.34 15.89 0.0
-5 -3 3 4.40 1.22 1.86 180.0
-4 -3 3 0.46 0.44 2.37 0.0
-3 -3 3 1867.01 64.62 42.05 180.0
-2 -3 3 441.06 12.94 20.56 0.0
-1 -3 3 10.82 0.88 2.64 0.0
0 -3 3 968.97 44.90 30.94 0.0
1 -3 3 2088.18 73.47 41.58 180.0
2 -3 3 87.35 3.95 9.57 0.0
3 -3 3 24.09 1.76 4.37 180.0
4 -3 3 125.56 5.41 10.93 0.0
5 -3 3 217.84 12.90 14.74 180.0
6 -3 3 15.10 1.96 3.30 0.0
7 -3 3 3.24 2.46 1.21 180.0
-8 -2 3 3.23 1.14 1.84 180.0
-7 -2 3 38.66 3.25 6.36 0.0
-6 -2 3 162.06 6.89 12.31 180.0
-5 -2 3 57.37 2.49 7.63 0.0
-4 -2 3 177.77 4.77 13.71 180.0
-3 -2 3 833.83 37.84 28.62 0.0
-2 -2 3 1879.40 50.10 44.88 180.0
-1 -2 3 323.16 11.29 19.55 180.0
0 -2 3 572.55 24.36 25.18 180.0
1 -2 3 3280.13 60.93 51.95 0.0
2 -2 3 642.00 22.80 26.43 180.0
3 -2 3 2.82 0.61 3.49 0.0
4 -2 3 340.26 10.69 18.48 180.0
5 -2 3 0.00 0.57 0.81 0.0
6 -2 3 73.73 7.53 7.44 180.0
7 -2 3 63.87 4.46 7.30 0.0
-8 -1 3 3.82 1.63 2.92 0.0
-7 -1 3 39.38 3.38 6.66 180.0
-6 -1 3 23.94 2.03 4.52 0.0
-5 -1 3 182.00 8.58 13.26 180.0
-4 -1 3 20.26 1.27 4.83 0.0
-3 -1 3 743.17 28.56 29.08 180.0
-2 -1 3 3192.52 119.42 58.47 0.0
-1 -1 3 244.62 8.37 16.20 0.0
0 -1 3 7.37 0.57 3.30 180.0
1 -1 3 1627.07 56.64 41.36 180.0
2 -1 3 1471.23 44.52 36.04 0.0
3 -1 3 147.21 4.85 12.03 180.0
4 -1 3 53.33 1.92 7.21 0.0
5 -1 3 239.22 7.74 14.92 180.0
6 -1 3 0.16 0.87 0.09 0.0
7 -1 3 36.69 3.63 5.76 180.0
8 -1 3 18.11 3.20 4.34 0.0
-8 0 3 0.90 1.83 1.69 180.0
-7 0 3 10.01 2.35 3.00 0.0
-6 0 3 275.09 15.92 15.96 180.0
-5 0 3 30.60 2.17 5.21 0.0
-4 0 3 13.92 1.12 3.13 0.0
-3 0 3 252.75 9.27 15.04 0.0
-2 0 3 8.51 0.75 2.46 0.0
-1 0 3 8091.63 321.99 90.78 0.0
0 0 3 500.65 21.93 21.40 180.0
1 0 3 94.40 5.09 11.07 180.0
2 0 3 117.05 3.61 11.08 180.0
3 0 3 178.39 5.19 13.46 180.0
4 0 3 564.47 18.46 23.47 180.0
5 0 3 107.88 15.33 9.44 0.0
6 0 3 174.24 7.11 12.21 180.0
7 0 3 0.43 1.19 0.22 180.0
8 0 3 0.00 1.81 0.84 180.0
-7 1 3 28.91 3.08 4.83 180.0
-6 1 3 8.56 3.14 3.37 0.0
-5 1 3 51.60 2.92 7.07 180.0
-4 1 3 87.31 2.95 8.97 0.0
-3 1 3 113.20 2.76 11.44 180.0
-2 1 3 85.93 2.28 9.98 0.0
-1 1 3 928.33 28.05 29.81 0.0
0 1 3 522.26 20.94 22.79 0.0
1 1 3 2566.47 90.84 52.33 180.0
2 1 3 916.33 25.17 30.22 180.0
3 1 3 1174.61 27.84 34.99 180.0
4 1 3 1.45 0.49 1.37 180.0
5 1 3 39.93 3.72 2.50 180.0
6 1 3 32.05 2.33 5.77 0.0
7 1 3 49.92 4.44 7.63 180.0
8 1 3 25.44 3.27 4.60 0.0
-7 2 3 5.31 2.43 1.80 180.0
-6 2 3 5.14 1.79 2.09 180.0
-5 2 3 7.27 0.81 3.05 0.0
-4 2 3 122.15 5.20 11.45 180.0
-3 2 3 148.72 3.96 12.66 0.0
-2 2 3 7.49 0.65 2.64 0.0
-1 2 3 62.77 1.85 7.11 0.0
0 2 3 425.59 12.53 22.20 180.0
1 2 3 120.68 3.67 11.84 180.0
2 2 3 77.95 2.13 8.53 180.0
3 2 3 319.71 10.02 16.56 0.0
4 2 3 179.11 10.67 14.37 180.0
5 2 3 4.59 0.72 2.42 0.0
6 2 3 5.81 1.92 1.02 0.0
7 2 3 166.25 8.83 12.33 0.0
8 2 3 6.17 2.18 2.21 180.0
-6 3 3 7.02 2.65 2.36 0.0
-5 3 3 4.18 0.86 2.59 180.0
-4 3 3 20.15 1.83 4.69 0.0
-3 3 3 53.61 2.03 7.45 180.0
-2 3 3 220.29 5.23 13.90 0.0
-1 3 3 13.90 1.70 4.67 180.0
0 3 3 7.12 0.82 1.15 0.0
1 3 3 1709.35 34.73 44.19 180.0
2 3 3 11.71 0.80 4.18 0.0
3 3 3 14.19 0.73 5.22 180.0
4 3 3 647.98 42.25 25.38 0.0
5 3 3 191.19 7.25 11.73 180.0
6 3 3 1.29 0.90 0.34 0.0
7 3 3 19.43 1.97 4.24 180.0
8 3 3 103.85 8.12 10.13 0.0
9 3 3 18.04 3.13 3.97 180.0
-6 4 3 0.09 1.82 0.67 180.0
-5 4 3 11.21 2.85 2.97 0.0
-4 4 3 57.93 3.47 7.70 180.0
-3 4 3 104.47 6.67 10.10 0.0
-2 4 3 23.77 1.77 5.55 180.0
-1 4 3 7.26 0.72 2.07 180.0
0 4 3 2546.20 115.78 52.64 180.0
1 4 3 16.49 0.70 4.30 0.0
2 4 3 5.83 1.00 3.15 180.0
3 4 3 135.99 5.42 11.04 0.0
4 4 3 1133.94 38.40 33.74 180.0
5 4 3 240.90 9.18 14.98 0.0
6 4 3 10.05 1.56 3.38 0.0
7 4 3 48.08 3.22 7.78 0.0
8 4 3 79.77 5.53 8.74 180.0
9 4 3 9.80 2.46 2.86 0.0
-5 5 3 0.66 1.10 0.88 180.0
-4 5 3 7.55 1.39 2.56 0.0
-3 5 3 38.43 2.83 6.92 180.0
-2 5 3 23.28 2.03 4.49 0.0
-1 5 3 593.15 17.19 24.27 180.0
0 5 3 48.84 2.28 7.62 0.0
1 5 3 536.21 19.21 22.67 180.0
2 5 3 82.08 2.55 10.20 0.0
3 5 3 111.65 8.00 11.74 180.0
4 5 3 376.92 11.99 20.21 0.0
6 5 3 210.01 8.70 14.41 0.0
7 5 3 32.89 3.09 4.79 180.0
8 5 3 13.29 3.23 2.90 0.0
9 5 3 6.47 2.18 1.91 180.0
-4 6 3 2.75 1.15 1.64 180.0
-3 6 3 86.34 4.63 9.39 0.0
-2 6 3 82.90 5.76 8.88 180.0
-1 6 3 68.47 3.31 7.56 180.0
0 6 3 184.01 5.62 12.32 180.0
1 6 3 487.41 15.51 23.53 0.0
2 6 3 317.46 16.81 18.32 180.0
3 6 3 82.52 4.92 9.35 0.0
4 6 3 41.52 2.32 6.46 180.0
5 6 3 12.13 1.27 3.52 0.0
6 6 3 132.44 5.39 11.07 180.0
7 6 3 75.45 3.84 8.34 0.0
8 6 3 15.18 3.51 4.33 180.0
-3 7 3 25.39 5.06 4.57 180.0
-2 7 3 51.76 5.36 7.74 0.0
-1 7 3 27.43 2.17 4.48 180.0
0 7 3 1.61 0.92 1.03 0.0
1 7 3 78.66 5.81 8.92 180.0
2 7 3 19.32 1.66 4.29 0.0
3 7 3 114.92 7.71 11.52 180.0
4 7 3 74.47 5.62 9.42 0.0
5 7 3 124.86 5.86 11.20 180.0
6 7 3 4.27 1.36 2.99 180.0
7 7 3 19.96 2.12 4.92 180.0
8 7 3 25.06 5.73 3.76 0.0
-2 8 3 3.44 1.99 0.32 180.0
-1 8 3 50.18 4.06 7.32 0.0
0 8 3 32.24 4.13 6.89 180.0
1 8 3 0.44 2.83 0.19 0.0
2 8 3 9.47 2.02 3.25 180.0
3 8 3 14.01 1.71 3.90 0.0
4 8 3 65.14 5.14 8.71 180.0
5 8 3 0.00 1.16 0.01 0.0
6 8 3 26.86 3.82 6.03 180.0
7 8 3 21.85 3.39 4.69 0.0
8 8 3 2.10 1.52 0.22 180.0
-1 9 3 9.92 4.21 1.93 180.0
0 9 3 23.78 2.13 5.04 0.0
1 9 3 1.94 0.47 1.70 180.0
2 9 3 6.14 1.25 2.24 0.0
3 9 3 37.07 3.38 6.54 180.0
4 9 3 2.43 0.83 2.00 180.0
5 9 3 16.02 2.04 3.57 180.0
6 9 3 12.40 2.08 4.50 0.0
7 9 3 3.79 2.24 1.89 180.0
1 10 3 5.39 3.06 2.89 0.0
2 10 3 0.27 1.64 0.09 0.0
3 10 3 1.29 1.47 1.26 0.0
4 10 3 30.80 4.64 5.83 180.0
5 10 3 0.02 1.50 0.02 180.0
6 10 3 0.14 1.14 0.11 0.0
-5 -10 4 6.93 1.86 3.15 180.0
-4 -10 4 2.01 1.14 1.22 0.0
-3 -10 4 4.91 1.82 2.38 180.0
-2 -10 4 38.38 2.67 5.80 0.0
-1 -10 4 1.80 2.84 0.56 0.0
-6 -9 4 5.59 1.30 2.21 180.0
-5 -9 4 47.10 4.12 7.00 0.0
-4 -9 4 0.17 1.26 0.62 0.0
-3 -9 4 22.91 2.44 4.88 0.0
-2 -9 4 28.81 2.28 5.58 180.0
-1 -9 4 5.04 1.18 2.02 0.0
0 -9 4 0.89 0.94 0.54 180.0
1 -9 4 1.08 1.03 1.08 0.0
-7 -8 4 16.08 1.81 3.51 180.0
-6 -8 4 29.82 6.84 5.51 0.0
-5 -8 4 2.05 2.91 0.54 0.0
-4 -8 4 14.99 2.06 3.33 0.0
-3 -8 4 3.83 1.35 1.86 180.0
-2 -8 4 98.62 4.91 10.01 0.0
-1 -8 4 33.20 2.27 5.70 180.0
0 -8 4 0.04 1.61 0.06 180.0
1 -8 4 15.59 1.71 3.81 180.0
2 -8 4 5.48 1.63 1.22 0.0
3 -8 4 5.07 2.19 2.06 180.0
-7 -7 4 2.16 1.18 0.94 0.0
-6 -7 4 2.36 1.56 1.40 180.0
-5 -7 4 103.32 8.09 10.15 0.0
-4 -7 4 51.67 4.27 6.91 180.0
-3 -7 4 26.97 3.80 5.17 0.0
-2 -7 4 83.01 3.96 9.31 0.0
-1 -7 4 105.79 4.37 10.11 0.0
0 -7 4 251.66 10.81 14.41 180.0
1 -7 4 25.57 4.16 4.03 0.0
2 -7 4 6.59 3.51 2.06 180.0
3 -7 4 6.86 1.42 1.88 0.0
4 -7 4 11.89 2.24 2.58 180.0
-8 -6 4 5.25 4.29 0.87 0.0
-7 -6 4 2.98 0.92 1.42 0.0
-6 -6 4 31.73 2.87 5.70 0.0
-5 -6 4 24.52 2.36 5.12 180.0
-4 -6 4 77.43 3.88 8.13 0.0
-3 -6 4 46.72 2.75 6.32 180.0
-2 -6 4 450.45 15.32 21.63 0.0
-1 -6 4 0.33 0.73 0.87 180.0
0 -6 4 13.04 1.25 3.17 0.0
1 -6 4 85.14 3.71 9.24 180.0
2 -6 4 118.21 6.02 9.25 0.0
3 -6 4 39.50 3.60 7.16 180.0
4 -6 4 10.96 1.89 2.04 0.0
5 -6 4 14.53 2.66 3.18 180.0
-8 -5 4 31.16 3.00 5.10 180.0
-7 -5 4 22.78 2.50 5.12 0.0
-6 -5 4 37.68 2.55 6.26 180.0
-5 -5 4 0.00 0.99 0.67 0.0
-4 -5 4 21.97 1.97 5.50 180.0
-3 -5 4 576.06 21.26 22.75 0.0
-2 -5 4 243.92 7.16 16.34 180.0
-1 -5 4 87.58 3.37 8.94 0.0
0 -5 4 162.12 4.90 11.97 180.0
1 -5 4 659.95 26.42 24.14 0.0
2 -5 4 40.30 6.76 6.23 180.0
3 -5 4 18.40 2.08 3.04 0.0
4 -5 4 120.37 5.32 11.18 180.0
5 -5 4 30.54 3.25 4.83 0.0
-8 -4 4 0.03 3.25 0.03 180.0
-7 -4 4 32.80 3.27 5.86 180.0
-6 -4 4 37.46 2.40 6.50 0.0
-5 -4 4 204.62 5.22 14.28 180.0
-4 -4 4 70.11 5.15 7.90 0.0
-3 -4 4 15.44 1.14 4.82 180.0
-2 -4 4 873.58 48.30 28.38 0.0
-1 -4 4 374.20 16.55 19.38 180.0
0 -4 4 507.61 16.82 23.17 0.0
1 -4 4 259.45 7.96 15.00 180.0
2 -4 4 553.32 35.08 23.10 0.0
3 -4 4 19.52 1.89 4.79 180.0
4 -4 4 104.72 4.65 9.42 0.0
5 -4 4 75.09 4.44 8.93 180.0
6 -4 4 8.23 2.16 3.10 0.0
-8 -3 4 4.09 2.16 1.10 180.0
-7 -3 4 26.07 3.42 4.38 0.0
-6 -3 4 182.50 9.34 12.87 180.0
-5 -3 4 85.65 5.69 9.04 0.0
-4 -3 4 9.15 0.68 3.66 0.0
-3 -3 4 455.92 16.35 21.54 0.0
-2 -3 4 1268.14 49.33 35.51 180.0
-1 -3 4 150.71 4.78 12.91 0.0
0 -3 4 221.46 8.23 12.74 180.0
1 -3 4 1161.59 58.07 34.27 0.0
2 -3 4 384.18 19.61 19.71 180.0
3 -3 4 67.56 3.56 7.81 0.0
4 -3 4 33.31 2.76 5.61 180.0
5 -3 4 224.47 8.56 14.77 0.0
6 -3 4 29.33 3.38 4.47 180.0
7 -3 4 16.81 2.19 2.71 0.0
-8 -2 4 3.85 1.53 0.71 0.0
-7 -2 4 4.72 2.03 1.95 180.0
-6 -2 4 250.81 11.50 15.18 0.0
-5 -2 4 62.33 3.24 7.56 180.0
-4 -2 4 24.62 1.89 4.39 180.0
-3 -2 4 968.33 30.57 30.21 180.0
-2 -2 4 23.39 0.91 5.82 0.0
-1 -2 4 374.95 14.89 19.35 180.0
0 -2 4 9.07 0.73 2.40 180.0
1 -2 4 2279.68 89.02 45.41 180.0
2 -2 4 516.66 15.88 22.90 0.0
3 -2 4 0.70 0.73 0.59 180.0
4 -2 4 145.06 5.44 12.05 0.0
5 -2 4 3.26 1.30 1.68 180.0
6 -2 4 207.45 15.63 12.28 0.0
7 -2 4 12.58 2.17 3.41 180.0
-8 -1 4 18.36 3.45 3.56 180.0
-7 -1 4 25.48 3.45 5.02 0.0
-6 -1 4 11.53 1.57 2.96 180.0
-5 -1 4 37.02 2.39 5.76 0.0
-4 -1 4 72.36 3.84 8.27 180.0
-3 -1 4 137.38 4.57 13.30 0.0
-2 -1 4 2617.55 129.96 51.95 180.0
-1 -1 4 1285.33 42.04 36.06 180.0
0 -1 4 447.42 17.94 22.36 0.0
1 -1 4 174.25 8.42 14.44 0.0
2 -1 4 34.32 1.64 7.43 180.0
3 -1 4 1074.91 38.20 33.45 0.0
4 -1 4 60.98 3.57 7.89 180.0
5 -1 4 19.60 1.44 4.14 0.0
6 -1 4 17.37 1.67 3.78 0.0
7 -1 4 118.69 7.81 10.45 0.0
8 -1 4 8.78 1.90 3.52 180.0
-7 0 4 5.59 1.44 1.53 180.0
-6 0 4 63.30 5.19 7.45 0.0
-5 0 4 59.99 3.97 8.44 180.0
-4 0 4 58.26 3.78 8.17 0.0
-3 0 4 0.48 0.98 0.52 180.0
-2 0 4 86.89 3.04 9.16 0.0
-1 0 4 1415.64 30.84 36.98 180.0
0 0 4 95.35 5.52 7.98 180.0
1 0 4 225.42 7.96 15.73 180.0
2 0 4 50.57 1.67 6.29 0.0
3 0 4 37.43 1.30 6.61 0.0
4 0 4 56.93 2.22 7.04 0.0
5 0 4 280.53 8.71 16.80 180.0
6 0 4 73.40 3.70 8.67 0.0
7 0 4 0.26 0.70 0.47 180.0
8 0 4 11.12 2.18 3.21 0.0
-7 1 4 26.14 3.24 4.84 0.0
-6 1 4 22.18 1.97 4.78 180.0
-5 1 4 51.34 3.80 6.94 0.0
-4 1 4 291.78 7.88 17.37 180.0
-3 1 4 101.02 2.49 9.30 0.0
-2 1 4 75.94 2.08 7.88 0.0
-1 1 4 71.81 1.98 7.68 180.0
0 1 4 5291.95 80.30 74.27 180.0
1 1 4 16.66 1.51 5.24 0.0
2 1 4 49.67 1.43 6.61 0.0
3 1 4 134.19 4.77 11.21 180.0
4 1 4 626.77 22.38 25.91 180.0
5 1 4 157.70 11.92 12.78 0.0
6 1 4 0.71 0.78 0.38 0.0
7 1 4 35.73 2.96 6.92 0.0
8 1 4 61.40 4.71 7.31 180.0
-7 2 4 0.00 2.52 0.06 0.0
-6 2 4 2.45 1.92 1.10 0.0
-5 2 4 47.23 2.61 6.93 180.0
-4 2 4 101.87 4.41 10.09 0.0
-3 2 4 329.47 10.51 18.81 180.0
-2 2 4 36.44 1.29 6.56 0.0
-1 2 4 46.89 1.45 7.31 180.0
0 2 4 1691.85 38.40 45.16 0.0
1 2 4 108.38 3.04 9.15 180.0
2 2 4 8.87 0.80 1.72 180.0
3 2 4 811.43 25.82 28.29 180.0
4 2 4 386.91 10.65 20.18 0.0
5 2 4 17.18 7.07 2.01 0.0
6 2 4 45.78 3.14 7.11 0.0
7 2 4 69.65 4.06 8.35 180.0
8 2 4 48.27 3.54 6.63 0.0
9 2 4 15.62 6.41 1.86 180.0
-6 3 4 39.22 4.56 5.70 180.0
-5 3 4 3.85 1.04 2.33 0.0
-4 3 4 6.65 0.75 2.95 0.0
-3 3 4 126.24 4.21 11.70 0.0
-2 3 4 542.94 16.65 23.38 180.0
-1 3 4 373.91 10.59 19.93 0.0
0 3 4 45.05 1.68 7.51 0.0
1 3 4 2314.41 67.86 49.05 0.0
2 3 4 814.84 24.51 28.49 180.0
3 3 4 129.06 3.72 10.39 180.0
4 3 4 860.00 29.31 28.93 180.0
5 3 4 343.30 20.90 18.24 0.0
6 3 4 2.77 0.99 1.84 180.0
7 3 4 20.96 1.91 3.42 0.0
8 3 4 81.56 5.87 8.81 180.0
9 3 4 8.50 4.32 3.73 0.0
-6 4 4 6.66 3.70 1.61 0.0
-5 4 4 0.81 0.91 0.56 0.0
-4 4 4 0.55 1.05 0.85 0.0
-3 4 4 119.97 5.26 11.16 180.0
-2 4 4 247.78 6.48 15.79 0.0
-1 4 4 2.91 0.65 1.68 180.0
0 4 4 81.40 3.53 8.94 0.0
1 4 4 1222.36 60.40 37.51 180.0
2 4 4 201.39 6.04 15.60 0.0
3 4 4 265.97 7.82 16.85 180.0
4 4 4 438.83 15.51 20.37 0.0
5 4 4 228.02 5.89 15.58 180.0
6 4 4 11.21 1.28 1.93 0.0
7 4 4 2.79 0.80 1.45 180.0
8 4 4 75.74 5.93 8.76 0.0
9 4 4 16.65 3.79 3.71 180.0
-5 5 4 0.11 1.12 0.49 180.0
-4 5 4 2.49 0.80 1.27 180.0
-3 5 4 24.97 2.14 5.27 0.0
-2 5 4 37.60 2.30 6.73 180.0
-1 5 4 27.08 1.34 5.07 0.0
0 5 4 498.13 14.76 23.05 180.0
1 5 4 270.82 9.36 16.55 0.0
2 5 4 8.30 0.97 3.22 180.0
3 5 4 251.70 6.54 15.89 0.0
4 5 4 72.16 3.37 8.43 180.0
5 5 4 502.32 26.81 23.19 0.0
6 5 4 23.49 2.01 5.21 180.0
7 5 4 28.20 2.46 6.22 0.0
8 5 4 0.00 1.66 0.42 180.0
9 5 4 0.78 1.22 0.15 180.0
-4 6 4 7.92 2.42 3.38 0.0
-3 6 4 41.16 3.44 7.44 180.0
-2 6 4 0.10 1.00 0.06 180.0
-1 6 4 16.41 1.43 4.26 180.0
0 6 4 9.74 1.86 3.99 0.0
1 6 4 175.13 5.49 12.92 180.0
2 6 4 333.18 8.72 18.54 0.0
3 6 4 111.61 3.66 10.62 180.0
4 6 4 125.89 4.67 11.72 0.0
5 6 4 36.14 2.40 6.56 0.0
6 6 4 153.97 5.88 13.33 0.0
7 6 4 169.74 7.54 12.50 180.0
8 6 4 0.00 1.06 0.58 180.0
-3 7 4 19.77 3.55 3.76 0.0
-2 7 4 77.62 7.28 9.98 180.0
-1 7 4 9.52 1.95 2.95 180.0
0 7 4 26.96 1.91 4.64 180.0
1 7 4 16.95 1.42 5.47 0.0
2 7 4 46.11 2.69 6.51 180.0
3 7 4 92.32 5.37 10.09 0.0
4 7 4 16.35 1.65 3.91 180.0
5 7 4 89.61 6.87 9.38 0.0
6 7 4 0.91 0.79 1.18 180.0
7 7 4 14.62 4.50 3.99 0.0
8 7 4 28.74 2.52 5.78 180.0
-2 8 4 0.00 1.93 0.55 180.0
-1 8 4 114.52 19.03 10.93 180.0
0 8 4 19.15 1.84 5.53 0.0
1 8 4 3.53 0.92 1.20 180.0
2 8 4 0.71 0.71 0.53 180.0
3 8 4 1.14 1.20 0.62 0.0
4 8 4 133.09 9.15 11.95 0.0
5 8 4 5.54 1.20 2.30 180.0
6 8 4 4.66 1.25 1.82 0.0
7 8 4 23.63 1.97 4.89 180.0
8 8 4 6.12 2.31 2.88 0.0
-1 9 4 8.51 3.70 2.54 0.0
0 9 4 23.37 4.42 4.55 180.0
1 9 4 10.12 1.51 3.27 0.0
2 9 4 1.19 1.28 0.92 180.0
3 9 4 3.08 1.66 1.96 0.0
4 9 4 0.34 1.02 0.13 0.0
5 9 4 13.16 1.67 2.98 0.0
6 9 4 11.83 2.20 3.98 180.0
7 9 4 2.93 1.13 1.03 180.0
1 10 4 2.04 1.31 2.41 180.0
2 10 4 1.75 1.81 1.51 180.0
3 10 4 6.13 1.57 2.01 180.0
4 10 4 14.27 2.48 4.44 0.0
5 10 4 5.49 1.65 2.55 180.0
6 10 4 15.94 2.27 3.48 180.0
-4 -10 5 5.49 1.55 2.66 180.0
-3 -10 5 21.15 2.26 4.80 0.0
-2 -10 5 1.73 1.12 1.80 180.0
-1 -10 5 3.67 1.17 1.47 0.0
-6 -9 5 1.73 1.45 0.54 0.0
-5 -9 5 49.27 3.92 7.54 180.0
-4 -9 5 33.26 3.13 5.76 0.0
-3 -9 5 12.54 1.62 3.43 180.0
-2 -9 5 31.43 2.28 4.93 0.0
-1 -9 5 5.87 1.53 2.86 180.0
0 -9 5 1.09 1.66 1.23 0.0
1 -9 5 4.07 1.51 2.11 180.0
-7 -8 5 8.87 2.01 2.62 0.0
-6 -8 5 10.43 2.49 3.89 180.0
-5 -8 5 17.02 1.86 4.16 0.0
-4 -8 5 10.52 1.58 3.23 180.0
-3 -8 5 22.39 3.21 3.88 0.0
-2 -8 5 131.94 5.80 11.77 180.0
-1 -8 5 70.60 4.78 7.78 0.0
0 -8 5 12.28 1.59 3.39 180.0
1 -8 5 1.02 1.20 1.77 0.0
2 -8 5 5.66 1.77 2.41 180.0
3 -8 5 2.49 1.37 0.92 0.0
-7 -7 5 3.14 1.19 1.56 180.0
-6 -7 5 5.44 2.62 2.40 0.0
-5 -7 5 37.14 2.75 5.97 180.0
-4 -7 5 151.32 7.21 12.20 0.0
-3 -7 5 3.40 1.09 1.62 180.0
-2 -7 5 0.66 1.33 1.13 180.0
-1 -7 5 221.43 8.01 13.81 180.0
0 -7 5 127.09 6.71 10.75 0.0
1 -7 5 106.55 7.38 9.34 180.0
2 -7 5 15.26 2.64 3.76 0.0
3 -7 5 0.28 2.01 0.13 0.0
4 -7 5 11.68 2.25 2.60 0.0
-7 -6 5 1.26 1.09 0.71 180.0
-6 -6 5 7.31 1.24 2.42 180.0
-5 -6 5 144.32 11.35 11.87 0.0
-4 -6 5 1.22 0.79 0.77 0.0
-3 -6 5 47.53 3.77 7.21 0.0
-2 -6 5 280.30 9.29 15.69 180.0
-1 -6 5 4.77 0.69 2.64 0.0
0 -6 5 172.48 9.29 11.83 180.0
1 -6 5 138.62 7.16 11.15 0.0
2 -6 5 125.09 7.82 11.53 180.0
3 -6 5 32.15 2.64 5.46 0.0
4 -6 5 1.46 1.46 0.79 180.0
5 -6 5 30.51 2.68 5.11 0.0
-8 -5 5 16.66 2.37 3.75 0.0
-7 -5 5 3.46 1.83 2.03 180.0
-6 -5 5 114.44 9.98 10.47 0.0
-5 -5 5 2.67 0.64 1.95 0.0
-4 -5 5 85.59 4.30 8.78 180.0
-3 -5 5 224.26 6.22 14.33 180.0
-2 -5 5 636.95 32.67 26.18 0.0
-1 -5 5 115.53 7.47 10.62 180.0
0 -5 5 6.12 0.81 2.33 180.0
1 -5 5 418.94 17.53 20.49 180.0
2 -5 5 200.46 13.33 12.97 0.0
3 -5 5 31.34 2.50 5.87 180.0
4 -5 5 174.33 9.14 12.27 0.0
5 -5 5 9.25 2.05 3.36 180.0
-8 -4 5 0.71 1.56 1.23 180.0
-7 -4 5 33.29 4.34 5.80 0.0
-6 -4 5 45.95 3.01 6.94 180.0
-5 -4 5 49.29 2.41 7.13 0.0
-4 -4 5 12.55 1.97 3.13 0.0
-3 -4 5 98.49 3.37 10.38 0.0
-2 -4 5 324.01 10.11 18.72 180.0
-1 -4 5 144.47 3.56 12.50 0.0
0 -4 5 19.58 1.18 4.26 0.0
1 -4 5 583.79 27.61 24.56 0.0
2 -4 5 370.07 21.29 18.41 180.0
3 -4 5 154.04 6.63 11.02 0.0
4 -4 5 42.46 3.51 7.55 180.0
5 -4 5 82.35 4.44 8.66 0.0
6 -4 5 25.01 2.71 5.40 180.0
-8 -3 5 13.18 3.10 3.09 0.0
-7 -3 5 21.13 2.85 4.17 180.0
-6 -3 5 115.05 6.23 10.56 0.0
-5 -3 5 37.62 3.00 6.08 180.0
-4 -3 5 106.58 3.63 9.94 0.0
-3 -3 5 42.39 1.72 7.64 180.0
-2 -3 5 721.56 23.82 26.41 0.0
-1 -3 5 69.01 2.05 8.05 180.0
0 -3 5 89.69 3.41 10.09 0.0
1 -3 5 0.04 0.63 0.09 180.0
2 -3 5 538.08 34.67 22.84 0.0
3 -3 5 214.05 8.13 15.25 180.0
4 -3 5 28.48 3.13 5.21 0.0
5 -3 5 145.46 9.24 12.05 180.0
6 -3 5 39.41 7.19 6.68 0.0
7 -3 5 33.59 5.42 5.47 180.0
-8 -2 5 10.58 2.46 3.30 180.0
-7 -2 5 4.10 2.28 1.52 0.0
-6 -2 5 136.85 7.23 10.76 180.0
-5 -2 5 203.44 12.23 14.11 0.0
-4 -2 5 285.46 8.80 16.76 180.0
-3 -2 5 201.93 5.01 15.00 0.0
-2 -2 5 120.63 3.58 11.46 180.0
-1 -2 5 18.81 0.89 3.39 180.0
0 -2 5 143.10 4.66 11.97 180.0
1 -2 5 2018.91 110.00 44.38 0.0
2 -2 5 141.43 5.42 10.52 180.0
3 -2 5 33.26 1.90 6.07 0.0
4 -2 5 0.88 0.83 1.39 0.0
5 -2 5 62.77 3.30 8.34 0.0
6 -2 5 242.91 10.25 15.27 180.0
7 -2 5 19.68 4.13 4.24 0.0
-7 -1 5 20.83 2.93 4.24 180.0
-6 -1 5 0.23 0.87 0.22 0.0
-5 -1 5 300.27 11.07 16.63 180.0
-4 -1 5 520.38 19.03 23.27 0.0
-3 -1 5 402.43 18.74 18.88 180.0
-2 -1 5 94.17 2.44 11.07 0.0
-1 -1 5 99.29 2.62 9.77 180.0
0 -1 5 2357.87 65.99 47.36 0.0
1 -1 5 929.61 27.87 31.20 0.0
2 -1 5 221.24 7.89 15.75 0.0
3 -1 5 3.91 0.82 2.44 180.0
4 -1 5 612.81 16.71 25.74 0.0
5 -1 5 0.89 1.59 0.52 0.0
6 -1 5 18.51 2.43 3.79 180.0
7 -1 5 69.19 6.06 9.20 180.0
8 -1 5 37.48 5.52 5.72 0.0
-7 0 5 0.09 0.98 0.26 0.0
-6 0 5 29.62 3.27 5.97 180.0
-5 0 5 195.37 8.87 13.19 0.0
-4 0 5 11.81 2.09 2.78 180.0
-3 0 5 3.97 1.36 0.66 180.0
-2 0 5 1444.69 52.77 37.98 180.0
-1 0 5 3179.22 90.78 59.41 0.0
0 0 5 585.72 17.00 23.08 0.0
1 0 5 211.72 7.89 15.65 0.0
2 0 5 0.05 0.56 0.06 0.0
3 0 5 52.46 1.58 7.49 0.0
4 0 5 16.32 1.14 4.19 180.0
5 0 5 199.38 5.17 13.48 0.0
6 0 5 16.25 3.93 3.24 180.0
7 0 5 2.26 1.61 2.28 180.0
8 0 5 31.46 2.87 5.94 180.0
-7 1 5 8.55 1.64 2.21 180.0
-6 1 5 38.73 3.24 6.16 0.0
-5 1 5 24.50 1.89 4.87 180.0
-4 1 5 10.12 1.00 2.88 180.0
-3 1 5 193.42 6.37 14.39 180.0
-2 1 5 11.66 0.53 3.94 0.0
-1 1 5 29.71 1.79 5.45 180.0
0 1 5 559.63 17.99 23.87 0.0
1 1 5 3991.10 195.84 61.98 180.0
2 1 5 191.23 6.07 14.12 0.0
3 1 5 2674.86 86.07 50.40 0.0
4 1 5 609.73 23.34 24.97 0.0
5 1 5 414.56 16.99 21.12 180.0
6 1 5 6.09 4.18 1.48 180.0
7 1 5 8.81 1.27 2.95 0.0
8 1 5 59.82 3.64 7.88 0.0
-6 2 5 4.01 1.67 2.34 180.0
-5 2 5 29.51 2.08 6.37 180.0
-4 2 5 3.13 0.80 2.54 180.0
-3 2 5 114.55 4.20 10.42 0.0
-2 2 5 203.89 6.07 13.84 180.0
-1 2 5 5.45 0.37 1.33 180.0
0 2 5 79.31 2.62 7.40 180.0
1 2 5 2310.15 110.28 48.46 0.0
2 2 5 181.09 5.27 12.29 0.0
3 2 5 1539.18 51.42 40.40 0.0
4 2 5 96.50 2.49 10.78 180.0
5 2 5 96.04 3.54 10.27 0.0
6 2 5 3.05 3.41 1.63 0.0
7 2 5 24.61 1.86 5.39 0.0
8 2 5 29.20 2.24 5.24 180.0
-6 3 5 20.80 3.59 3.63 0.0
-5 3 5 2.01 1.25 1.21 0.0
-4 3 5 67.63 3.49 8.23 180.0
-3 3 5 200.14 5.99 14.00 180.0
-2 3 5 308.47 10.34 18.41 0.0
-1 3 5 214.61 6.48 14.48 0.0
0 3 5 363.05 15.79 21.80 0.0
1 3 5 830.89 38.16 27.17 180.0
2 3 5 1028.85 39.39 33.19 0.0
3 3 5 390.75 10.29 18.87 180.0
4 3 5 196.39 6.40 13.79 0.0
5 3 5 271.11 10.23 15.98 180.0
6 3 5 37.86 2.78 6.80 0.0
7 3 5 108.02 6.50 10.79 180.0
8 3 5 7.64 1.78 3.22 0.0
9 3 5 0.35 1.11 0.44 180.0
-5 4 5 3.56 1.96 1.62 0.0
-4 4 5 18.22 1.46 4.56 180.0
-3 4 5 24.32 2.29 6.00 0.0
-2 4 5 169.83 6.22 12.94 180.0
-1 4 5 68.62 2.31 8.94 0.0
0 4 5 64.58 2.58 8.31 0.0
1 4 5 415.11 17.24 21.49 0.0
2 4 5 1618.54 53.95 39.05 180.0
3 4 5 273.10 7.07 17.34 0.0
4 4 5 706.93 19.71 27.22 180.0
5 4 5 93.97 3.08 9.87 0.0
6 4 5 114.60 5.17 11.02 180.0
7 4 5 111.80 5.46 9.21 0.0
8 4 5 14.25 2.77 3.41 180.0
9 4 5 33.30 2.83 5.87 0.0
-5 5 5 25.30 2.76 5.34 180.0
-4 5 5 45.40 3.89 7.23 0.0
-3 5 5 38.10 2.61 6.04 180.0
-2 5 5 44.09 2.38 7.25 0.0
-1 5 5 18.50 1.03 4.99 180.0
0 5 5 538.88 17.98 22.86 0.0
1 5 5 73.59 5.60 8.70 180.0
2 5 5 194.94 5.18 14.93 0.0
3 5 5 163.99 5.56 12.49 180.0
4 5 5 29.85 1.94 5.38 0.0
5 5 5 516.80 11.71 23.00 180.0
6 5 5 282.08 10.51 15.76 0.0
7 5 5 18.21 1.61 4.23 180.0
8 5 5 17.30 3.63 4.75 0.0
9 5 5 0.03 2.50 0.02 0.0
-4 6 5 48.94 4.61 7.51 180.0
-3 6 5 36.83 3.45 6.31 0.0
-2 6 5 6.76 1.19 2.46 0.0
-1 6 5 249.98 11.43 15.17 0.0
0 6 5 97.85 5.64 10.16 180.0
1 6 5 107.42 4.20 10.07 0.0
2 6 5 37.32 3.68 6.24 180.0
3 6 5 2.29 0.95 1.25 0.0
4 6 5 100.97 3.88 10.13 180.0
5 6 5 2.84 1.28 1.14 0.0
6 6 5 208.46 8.45 14.29 180.0
7 6 5 53.95 3.28 7.47 0.0
8 6 5 4.46 1.29 2.00 180.0
-3 7 5 8.71 5.48 4.26 180.0
-2 7 5 156.90 12.99 12.67 0.0
-1 7 5 0.00 0.44 0.00 0.0
0 7 5 4.97 3.28 2.72 0.0
1 7 5 66.90 4.12 7.95 180.0
2 7 5 5.75 2.51 2.35 180.0
3 7 5 8.80 1.54 3.17 180.0
4 7 5 43.01 3.13 6.79 0.0
5 7 5 21.89 2.19 4.68 180.0
6 7 5 34.62 2.71 6.42 180.0
7 7 5 0.72 0.81 0.20 180.0
8 7 5 93.00 6.60 9.15 0.0
-2 8 5 0.00 2.88 2.50 180.0
-1 8 5 46.17 5.11 6.63 0.0
0 8 5 29.50 2.94 5.26 180.0
1 8 5 2.14 1.08 1.21 0.0
2 8 5 13.87 1.50 4.33 0.0
3 8 5 2.34 1.31 1.08 180.0
4 8 5 59.76 4.05 8.26 180.0
5 8 5 11.27 1.65 3.21 0.0
6 8 5 79.74 5.88 9.00 0.0
7 8 5 14.22 2.34 3.53 0.0
8 8 5 18.63 4.34 4.40 180.0
-1 9 5 1.55 5.59 1.36 180.0
0 9 5 2.39 1.28 1.38 0.0
1 9 5 15.62 2.19 4.04 180.0
2 9 5 9.40 3.25 3.51 0.0
3 9 5 3.47 1.30 1.29 180.0
4 9 5 5.63 0.93 2.52 0.0
5 9 5 2.04 0.74 1.06 0.0
6 9 5 3.54 1.36 1.20 0.0
7 9 5 1.22 2.65 0.39 180.0
1 10 5 12.11 4.55 3.06 0.0
2 10 5 9.12 1.94 2.43 180.0
3 10 5 21.86 2.36 4.83 0.0
4 10 5 5.13 1.40 2.61 180.0
5 10 5 21.09 2.99 3.19 0.0
6 10 5 3.82 1.32 2.30 180.0
-3 -10 6 37.34 3.07 5.67 180.0
-2 -10 6 0.00 1.04 0.29 0.0
-5 -9 6 39.74 4.89 6.37 0.0
-4 -9 6 39.57 2.84 5.99 180.0
-3 -9 6 0.71 1.43 0.39 0.0
-2 -9 6 30.82 2.81 4.80 180.0
-1 -9 6 43.15 3.53 6.39 0.0
0 -9 6 1.14 1.06 0.75 180.0
1 -9 6 27.98 5.38 4.20 0.0
-6 -8 6 2.51 0.87 1.31 0.0
-5 -8 6 16.83 2.04 4.39 180.0
-4 -8 6 39.20 3.31 6.03 180.0
-3 -8 6 2.97 2.05 1.04 180.0
-2 -8 6 181.09 7.30 12.75 0.0
-1 -8 6 4.78 1.45 3.09 180.0
0 -8 6 38.80 3.01 5.41 0.0
1 -8 6 2.68 2.17 2.01 180.0
2 -8 6 12.33 4.09 3.30 0.0
-7 -7 6 3.23 1.61 1.32 0.0
-6 -7 6 28.28 3.13 5.61 180.0
-5 -7 6 5.39 1.55 2.02 180.0
-4 -7 6 5.25 1.18 2.13 0.0
-3 -7 6 1.38 1.17 1.42 180.0
-2 -7 6 3.77 1.89 1.33 180.0
-1 -7 6 259.60 9.87 15.25 0.0
0 -7 6 0.49 1.12 0.37 180.0
1 -7 6 77.18 4.56 8.95 0.0
2 -7 6 34.55 3.58 5.86 180.0
3 -7 6 9.37 3.68 2.75 0.0
4 -7 6 25.15 2.53 5.16 180.0
-7 -6 6 6.39 1.76 2.57 180.0
-6 -6 6 3.34 3.88 1.40 0.0
-5 -6 6 11.68 1.29 3.16 180.0
-4 -6 6 2.43 0.83 0.88 0.0
-3 -6 6 66.23 4.95 8.15 180.0
-2 -6 6 131.83 5.14 11.57 0.0
-1 -6 6 66.49 2.83 8.17 0.0
0 -6 6 19.66 1.73 5.24 0.0
1 -6 6 178.42 6.73 12.84 180.0
2 -6 6 225.22 13.37 15.72 0.0
3 -6 6 151.37 11.58 10.86 180.0
4 -6 6 0.00 1.78 1.02 0.0
5 -6 6 33.38 3.88 5.16 180.0
-7 -5 6 8.20 3.07 2.73 0.0
-6 -5 6 111.68 10.12 10.00 180.0
-5 -5 6 4.57 1.41 1.77 0.0
-4 -5 6 29.34 3.04 4.80 180.0
-3 -5 6 233.11 9.12 15.50 0.0
-2 -5 6 275.41 6.65 16.52 180.0
-1 -5 6 64.75 3.16 8.89 0.0
0 -5 6 12.67 0.98 3.25 180.0
1 -5 6 113.72 4.35 10.38 0.0
2 -5 6 323.49 14.34 17.05 180.0
3 -5 6 141.61 6.39 12.09 0.0
4 -5 6 97.82 5.02 9.09 180.0
5 -5 6 39.33 2.63 6.05 0.0
-8 -4 6 22.84 3.99 5.05 0.0
-7 -4 6 43.99 3.35 6.12 180.0
-6 -4 6 41.35 3.39 6.38 0.0
-5 -4 6 316.24 16.66 16.88 180.0
-4 -4 6 353.93 10.03 19.42 0.0
-3 -4 6 79.14 2.64 8.37 180.0
-2 -4 6 517.06 14.54 23.79 0.0
-1 -4 6 109.47 3.22 10.66 180.0
0 -4 6 82.20 2.92 8.91 0.0
1 -4 6 303.20 11.15 17.60 180.0
2 -4 6 228.85 10.50 14.58 0.0
3 -4 6 112.52 7.54 10.34 180.0
4 -4 6 53.04 3.82 7.11 0.0
5 -4 6 74.50 5.91 8.23 180.0
6 -4 6 60.62 4.71 7.57 0.0
-8 -3 6 0.00 4.66 4.29 180.0
-7 -3 6 15.97 3.43 3.98 0.0
-6 -3 6 5.43 1.37 2.73 180.0
-5 -3 6 754.54 36.92 27.16 0.0
-4 -3 6 549.09 12.45 23.75 180.0
-3 -3 6 29.49 1.52 5.80 0.0
-2 -3 6 64.64 2.14 8.17 180.0
-1 -3 6 3058.61 152.76 53.48 0.0
0 -3 6 615.26 22.05 25.27 180.0
1 -3 6 368.96 12.88 20.13 180.0
2 -3 6 323.63 18.62 18.23 180.0
3 -3 6 5.31 0.59 1.94 0.0
4 -3 6 27.05 1.79 5.87 180.0
5 -3 6 107.74 5.95 9.70 0.0
6 -3 6 27.12 4.57 5.43 180.0
7 -3 6 4.36 2.66 2.10 0.0
-7 -2 6 4.58 1.60 2.17 0.0
-6 -2 6 164.76 8.58 12.67 0.0
-5 -2 6 294.00 12.12 16.47 180.0
-4 -2 6 69.33 2.72 8.01 0.0
-3 -2 6 9.45 0.64 4.06 180.0
-2 -2 6 774.30 38.20 26.79 0.0
-1 -2 6 598.26 19.46 24.63 180.0
0 -2 6 0.38 0.80 0.30 180.0
1 -2 6 942.19 34.97 30.39 180.0
2 -2 6 4.62 0.77 3.84 0.0
3 -2 6 83.61 2.61 8.82 0.0
4 -2 6 41.70 2.65 7.17 180.0
5 -2 6 80.10 4.14 9.13 180.0
6 -2 6 23.75 2.88 4.85 0.0
7 -2 6 2.18 2.54 0.83 0.0
-7 -1 6 1.31 0.92 0.30 0.0
-6 -1 6 0.35 1.21 0.45 180.0
-5 -1 6 29.02 3.03 5.05 0.0
-4 -1 6 2.37 0.82 2.70 0.0
-3 -1 6 654.50 27.11 26.34 0.0
-2 -1 6 0.27 0.52 0.38 180.0
-1 -1 6 16.47 0.87 2.89 180.0
0 -1 6 66.34 2.15 8.50 180.0
1 -1 6 1552.14 59.67 40.37 0.0
2 -1 6 288.67 11.38 17.06 0.0
3 -1 6 118.14 3.51 10.61 180.0
4 -1 6 436.91 14.37 20.19 180.0
5 -1 6 18.40 1.29 4.35 180.0
6 -1 6 79.28 4.17 8.85 0.0
7 -1 6 0.50 1.02 1.13 0.0
8 -1 6 39.06 3.19 5.98 180.0
-7 0 6 5.49 1.56 1.90 180.0
-6 0 6 8.26 1.54 3.01 0.0
-5 0 6 75.17 4.12 8.86 0.0
-4 0 6 57.53 2.55 6.96 180.0
-3 0 6 225.41 6.51 16.01 0.0
-2 0 6 1991.11 63.66 45.75 0.0
-1 0 6 96.15 2.67 10.10 180.0
0 0 6 101.98 2.91 9.71 180.0
1 0 6 9.97 0.61 3.08 180.0
2 0 6 44.62 1.54 4.89 180.0
3 0 6 556.30 16.80 23.99 180.0
4 0 6 112.12 2.62 11.73 0.0
5 0 6 165.05 4.91 13.15 180.0
6 0 6 94.35 4.86 9.99 180.0
7 0 6 0.23 0.72 1.10 180.0
8 0 6 16.77 2.63 3.79 0.0
-7 1 6 3.98 1.47 2.21 0.0
-6 1 6 17.44 1.90 3.89 180.0
-5 1 6 11.41 1.29 3.26 180.0
-4 1 6 157.76 8.16 12.50 0.0
-3 1 6 222.13 7.56 16.10 0.0
-2 1 6 4.47 0.36 2.39 180.0
-1 1 6 256.03 7.25 14.89 180.0
0 1 6 51.72 1.69 8.87 180.0
1 1 6 1641.89 36.14 40.94 0.0
2 1 6 2257.73 63.37 48.99 180.0
3 1 6 14.63 0.85 4.09 0.0
4 1 6 66.60 2.39 8.10 180.0
5 1 6 367.21 9.22 19.04 0.0
6 1 6 115.49 11.50 12.49 180.0
7 1 6 27.98 2.09 4.80 0.0
8 1 6 7.24 3.57 3.39 180.0
-6 2 6 4.04 0.85 1.63 0.0
-5 2 6 0.97 0.97 0.30 180.0
-4 2 6 127.64 5.63 11.07 0.0
-3 2 6 52.86 1.73 7.67 180.0
-2 2 6 129.06 3.19 11.63 0.0
-1 2 6 113.88 3.11 9.90 0.0
0 2 6 251.51 8.53 15.55 0.0
1 2 6 894.42 23.82 28.79 180.0
2 2 6 3833.03 96.72 59.56 0.0
3 2 6 360.05 10.81 19.47 180.0
4 2 6 384.10 14.66 20.49 0.0
5 2 6 331.35 8.07 18.81 180.0
6 2 6 519.08 20.03 22.71 0.0
7 2 6 102.42 4.64 9.38 180.0
8 2 6 4.29 1.81 2.16 0.0
-6 3 6 25.93 3.97 4.72 180.0
-5 3 6 81.78 6.06 9.07 0.0
-4 3 6 45.98 2.73 7.52 180.0
-3 3 6 222.57 5.72 14.47 0.0
-2 3 6 94.35 3.36 9.39 180.0
-1 3 6 254.44 6.66 15.93 0.0
0 3 6 228.75 6.72 14.32 180.0
1 3 6 742.95 29.38 27.52 0.0
2 3 6 1641.11 56.78 41.04 180.0
3 3 6 817.20 31.16 28.50 0.0
4 3 6 110.24 4.22 10.08 180.0
5 3 6 397.64 11.21 19.74 0.0
6 3 6 702.87 22.05 25.35 180.0
7 3 6 144.17 7.12 12.40 0.0
8 3 6 24.26 2.18 4.89 180.0
9 3 6 3.25 2.55 1.67 0.0
-5 4 6 155.34 55.27 11.65 180.0
-4 4 6 74.87 3.65 8.92 0.0
-3 4 6 36.84 2.21 6.38 180.0
-2 4 6 237.25 6.77 15.93 0.0
-1 4 6 661.67 22.69 24.88 180.0
0 4 6 4.42 0.79 2.80 0.0
1 4 6 296.79 9.82 16.53 180.0
2 4 6 353.85 11.15 18.82 0.0
3 4 6 4.13 0.56 2.27 180.0
4 4 6 452.10 11.48 20.62 0.0
5 4 6 268.05 6.35 16.44 180.0
6 4 6 141.01 4.76 12.55 0.0
7 4 6 3.64 2.43 0.81 180.0
8 4 6 73.38 3.87 8.30 0.0
9 4 6 59.91 3.87 6.56 180.0
-5 5 6 37.10 4.00 5.99 0.0
-4 5 6 25.78 1.77 5.16 180.0
-3 5 6 6.93 1.72 3.88 0.0
-2 5 6 305.49 12.90 17.10 180.0
-1 5 6 174.78 8.64 13.59 0.0
0 5 6 127.27 4.36 11.21 180.0
1 5 6 79.50 3.18 9.51 0.0
2 5 6 199.98 8.03 13.94 0.0
3 5 6 3.81 1.17 2.08 0.0
4 5 6 119.77 3.47 11.95 180.0
5 5 6 320.15 6.96 18.11 0.0
6 5 6 137.51 5.65 12.05 0.0
7 5 6 3.40 1.69 0.72 0.0
8 5 6 88.95 5.30 8.51 180.0
9 5 6 2.69 1.39 2.24 0.0
-4 6 6 5.30 1.36 2.82 0.0
-3 6 6 24.40 2.73 4.70 180.0
-2 6 6 0.00 0.71 0.01 0.0
-1 6 6 43.52 2.52 7.25 180.0
0 6 6 145.52 7.24 11.70 0.0
1 6 6 9.66 1.05 4.10 180.0
2 6 6 3.54 1.46 1.96 180.0
3 6 6 8.92 0.85 3.44 0.0
4 6 6 2.72 0.86 1.90 180.0
5 6 6 13.02 1.13 3.64 0.0
6 6 6 0.00 1.11 1.29 180.0
7 6 6 11.66 1.85 3.38 180.0
8 6 6 10.65 1.73 3.36 0.0
-3 7 6 20.52 7.97 4.63 0.0
-2 7 6 32.03 4.02 5.50 180.0
-1 7 6 12.80 3.12 4.59 180.0
0 7 6 1.79 0.77 1.14 180.0
1 7 6 60.62 4.16 7.03 0.0
2 7 6 1.35 0.98 1.37 180.0
3 7 6 3.01 0.66 1.32 0.0
4 7 6 54.91 3.01 8.14 180.0
5 7 6 26.21 1.68 5.11 180.0
6 7 6 74.10 3.07 8.69 0.0
7 7 6 4.09 0.86 2.57 0.0
8 7 6 3.57 1.28 2.70 180.0
-2 8 6 8.38 3.42 1.96 0.0
-1 8 6 0.29 0.85 0.09 180.0
0 8 6 7.42 1.52 2.30 0.0
1 8 6 21.53 2.18 5.07 180.0
2 8 6 6.41 1.49 2.61 0.0
3 8 6 29.40 2.51 6.08 180.0
4 8 6 42.46 2.87 6.69 0.0
5 8 6 6.45 2.97 1.95 180.0
6 8 6 2.27 2.85 1.57 0.0
7 8 6 10.76 1.91 2.95 180.0
8 8 6 16.47 2.72 3.47 0.0
0 9 6 0.31 1.20 1.39 180.0
1 9 6 29.04 1.91 5.44 0.0
2 9 6 90.84 6.66 9.98 180.0
3 9 6 13.04 3.22 3.18 0.0
4 9 6 10.58 3.30 3.85 180.0
5 9 6 63.71 4.36 8.83 0.0
6 9 6 45.64 4.40 7.04 180.0
7 9 6 8.68 2.28 3.14 0.0
1 10 6 13.31 4.86 3.91 180.0
2 10 6 19.84 2.45 4.81 0.0
3 10 6 22.85 2.43 4.90 180.0
4 10 6 16.09 2.74 4.41 0.0
5 10 6 49.79 4.71 7.06 180.0
6 10 6 90.92 12.63 9.01 0.0
-5 -9 7 1.07 1.17 1.45 0.0
-4 -9 7 0.07 1.58 1.03 180.0
-3 -9 7 0.00 1.28 0.40 180.0
-2 -9 7 0.00 1.19 0.47 0.0
-1 -9 7 19.45 3.10 4.26 180.0
0 -9 7 3.10 1.95 1.86 180.0
1 -9 7 26.66 3.39 4.74 180.0
-6 -8 7 0.93 0.96 0.50 0.0
-5 -8 7 2.21 1.27 0.79 180.0
-4 -8 7 10.06 2.69 4.12 0.0
-3 -8 7 17.21 1.70 3.90 0.0
-2 -8 7 144.95 11.05 11.46 180.0
-1 -8 7 25.61 2.13 4.62 180.0
0 -8 7 8.16 2.20 2.50 180.0
1 -8 7 9.95 1.94 3.31 0.0
2 -8 7 42.98 4.13 7.58 180.0
-7 -7 7 17.48 4.33 3.32 180.0
-6 -7 7 37.61 3.22 6.31 0.0
-5 -7 7 10.69 2.65 2.90 180.0
-4 -7 7 51.69 3.42 7.25 0.0
-3 -7 7 5.33 1.43 2.13 180.0
-2 -7 7 3.40 0.95 0.91 0.0
-1 -7 7 206.73 10.43 13.68 180.0
0 -7 7 26.52 2.03 4.89 0.0
1 -7 7 64.76 3.00 8.57 180.0
2 -7 7 47.46 3.79 7.61 0.0
3 -7 7 40.89 4.05 6.40 180.0
-7 -6 7 25.28 2.63 4.69 0.0
-6 -6 7 3.86 1.54 1.84 180.0
-5 -6 7 253.61 20.38 15.07 0.0
-4 -6 7 374.35 11.25 19.18 180.0
-3 -6 7 90.65 3.39 9.10 0.0
-2 -6 7 73.06 3.45 8.78 180.0
-1 -6 7 90.47 4.96 8.92 0.0
0 -6 7 94.36 4.87 9.92 180.0
1 -6 7 39.71 4.09 6.49 0.0
2 -6 7 303.86 17.27 16.96 180.0
3 -6 7 47.13 4.19 7.16 0.0
4 -6 7 15.88 3.53 3.54 180.0
-7 -5 7 0.87 1.94 0.77 180.0
-6 -5 7 29.12 2.73 5.98 0.0
-5 -5 7 360.34 29.29 20.76 180.0
-4 -5 7 263.91 8.02 15.66 0.0
-3 -5 7 88.16 3.74 9.64 180.0
-2 -5 7 353.77 8.16 18.76 0.0
-1 -5 7 559.34 16.69 23.80 180.0
0 -5 7 84.26 2.95 9.18 0.0
1 -5 7 30.53 1.90 5.38 180.0
2 -5 7 114.69 5.32 10.03 0.0
3 -5 7 57.96 6.11 8.05 180.0
4 -5 7 4.03 1.48 0.82 180.0
5 -5 7 48.91 4.36 6.57 180.0
-7 -4 7 0.52 2.35 0.25 0.0
-6 -4 7 110.16 7.94 10.42 180.0
-5 -4 7 271.43 11.80 15.71 0.0
-4 -4 7 22.59 3.01 4.78 180.0
-3 -4 7 113.28 3.43 10.56 0.0
-2 -4 7 444.78 12.11 20.30 180.0
-1 -4 7 559.68 17.58 23.41 0.0
0 -4 7 10.23 0.93 3.46 180.0
1 -4 7 200.39 8.34 13.63 0.0
2 -4 7 0.51 0.57 0.96 180.0
3 -4 7 51.21 3.38 7.05 180.0
4 -4 7 100.39 6.66 9.27 180.0
5 -4 7 5.33 1.39 2.78 0.0
6 -4 7 11.63 2.22 2.89 0.0
-7 -3 7 1.80 1.15 1.17 180.0
-6 -3 7 0.00 1.45 0.08 180.0
-5 -3 7 50.96 4.02 6.92 180.0
-4 -3 7 33.11 2.10 5.81 0.0
-3 -3 7 11.76 1.04 3.94 0.0
-2 -3 7 123.92 3.03 11.13 0.0
-1 -3 7 657.64 23.40 26.21 180.0
0 -3 7 115.68 4.63 10.72 0.0
1 -3 7 0.71 0.66 1.58 180.0
2 -3 7 155.24 5.52 13.27 180.0
3 -3 7 19.86 2.33 4.55 180.0
4 -3 7 28.08 2.07 5.67 0.0
5 -3 7 0.00 0.81 0.07 0.0
6 -3 7 18.43 4.61 4.10 180.0
7 -3 7 5.65 1.51 2.17 0.0
-7 -2 7 1.72 1.41 0.84 0.0
-6 -2 7 22.24 2.53 4.73 180.0
-5 -2 7 25.27 2.26 5.28 180.0
-4 -2 7 47.90 2.53 6.94 0.0
-3 -2 7 54.59 2.70 7.07 180.0
-2 -2 7 226.80 7.17 15.17 180.0
-1 -2 7 3.18 0.72 0.79 180.0
0 -2 7 64.94 2.59 9.18 180.0
1 -2 7 17.43 1.59 2.69 0.0
2 -2 7 155.45 3.60 13.24 180.0
3 -2 7 5.08 0.68 1.91 0.0
4 -2 7 24.48 1.69 4.75 0.0
5 -2 7 74.19 2.96 9.21 0.0
6 -2 7 3.04 1.31 1.62 0.0
7 -2 7 0.00 1.47 0.87 0.0
-7 -1 7 3.68 1.44 1.42 180.0
-6 -1 7 2.52 1.07 0.35 0.0
-5 -1 7 111.66 5.19 10.50 0.0
-4 -1 7 8.73 1.06 2.97 180.0
-3 -1 7 588.83 25.50 25.20 180.0
-2 -1 7 21.46 0.93 4.09 180.0
-1 -1 7 1182.08 38.34 33.33 0.0
0 -1 7 27.81 2.02 3.65 180.0
1 -1 7 1092.08 37.93 34.01 180.0
2 -1 7 1158.40 41.73 34.10 0.0
3 -1 7 406.35 12.90 20.32 180.0
4 -1 7 94.09 3.08 9.44 0.0
5 -1 7 17.08 1.68 4.43 0.0
6 -1 7 109.96 5.55 10.39 0.0
7 -1 7 47.01 4.20 6.67 180.0
8 -1 7 8.92 1.88 3.15 0.0
-7 0 7 25.90 2.37 4.98 0.0
-6 0 7 0.61 1.13 1.33 0.0
-5 0 7 17.88 2.15 4.25 0.0
-4 0 7 5.43 0.85 1.66 180.0
-3 0 7 3.41 1.16 2.01 0.0
-2 0 7 607.97 20.14 25.38 180.0
-1 0 7 23.28 0.90 3.38 180.0
0 0 7 194.36 5.86 13.48 180.0
1 0 7 105.75 3.05 10.33 0.0
2 0 7 3161.55 183.24 51.70 180.0
3 0 7 379.23 11.28 18.87 0.0
4 0 7 384.78 9.89 19.56 180.0
5 0 7 564.17 10.71 24.52 0.0
6 0 7 243.43 9.02 15.25 180.0
7 0 7 30.35 2.97 6.23 0.0
8 0 7 5.94 1.33 2.43 180.0
-6 1 7 61.67 4.03 8.01 0.0
-5 1 7 199.57 8.78 13.22 180.0
-4 1 7 80.59 4.63 9.18 0.0
-3 1 7 5.41 1.45 1.68 180.0
-2 1 7 77.02 3.01 9.05 0.0
-1 1 7 2832.30 90.43 49.86 180.0
0 1 7 121.55 3.42 11.12 180.0
1 1 7 1578.14 50.01 39.16 180.0
2 1 7 2471.41 80.56 51.13 0.0
3 1 7 165.55 6.79 13.98 180.0
4 1 7 158.06 3.60 13.47 0.0
5 1 7 878.50 20.89 29.95 180.0
6 1 7 710.33 27.02 26.87 0.0
7 1 7 38.46 2.45 6.43 180.0
8 1 7 28.58 2.63 4.65 0.0
-6 2 7 34.34 2.72 5.93 180.0
-5 2 7 237.98 11.06 15.66 0.0
-4 2 7 165.39 8.63 12.22 180.0
-3 2 7 134.45 4.37 11.81 0.0
-2 2 7 457.12 12.06 20.60 180.0
-1 2 7 561.57 19.26 22.71 0.0
0 2 7 157.77 5.33 13.54 180.0
1 2 7 815.90 29.34 27.59 0.0
2 2 7 858.59 29.39 29.68 180.0
3 2 7 37.13 1.48 7.09 0.0
4 2 7 28.96 1.46 5.21 180.0
5 2 7 833.26 24.41 29.67 0.0
6 2 7 325.84 10.70 18.20 180.0
7 2 7 0.08 2.79 0.08 0.0
8 2 7 59.86 3.94 7.91 180.0
-6 3 7 31.52 3.57 5.66 0.0
-5 3 7 59.95 6.89 7.79 180.0
-4 3 7 72.65 3.84 8.89 0.0
-3 3 7 59.25 2.58 7.62 180.0
-2 3 7 513.60 12.22 21.95 0.0
-1 3 7 308.67 8.98 17.59 180.0
0 3 7 407.34 12.71 18.98 0.0
1 3 7 235.99 7.86 16.18 180.0
2 3 7 114.22 3.38 11.49 180.0
3 3 7 143.66 3.42 13.18 180.0
4 3 7 201.17 6.56 14.50 0.0
5 3 7 68.34 2.42 8.36 180.0
6 3 7 37.08 2.53 6.67 180.0
7 3 7 121.87 5.27 10.95 180.0
8 3 7 30.73 2.37 5.24 0.0
9 3 7 3.20 1.72 1.98 180.0
-5 4 7 22.44 3.04 4.57 0.0
-4 4 7 0.06 0.54 0.88 180.0
-3 4 7 63.88 3.47 7.85 0.0
-2 4 7 171.37 5.94 13.25 180.0
-1 4 7 119.66 5.02 10.87 0.0
0 4 7 7.05 0.77 3.02 180.0
1 4 7 29.24 2.85 5.64 0.0
2 4 7 13.37 0.87 4.71 180.0
3 4 7 1.52 2.26 0.63 0.0
4 4 7 10.90 0.85 3.81 180.0
5 4 7 12.45 1.63 4.49 180.0
6 4 7 46.05 3.68 7.61 0.0
7 4 7 1.03 0.81 0.71 0.0
8 4 7 44.09 2.87 6.89 180.0
9 4 7 5.79 1.56 1.78 0.0
-4 5 7 1.35 0.60 0.98 180.0
-3 5 7 3.41 1.65 3.22 180.0
-2 5 7 48.30 2.77 7.70 0.0
-1 5 7 4.58 1.13 2.32 180.0
0 5 7 141.26 4.97 11.88 0.0
1 5 7 1.05 0.75 0.52 180.0
2 5 7 19.64 2.00 4.36 180.0
3 5 7 32.42 3.43 6.43 0.0
4 5 7 391.24 8.78 19.97 0.0
5 5 7 1.49 0.97 1.61 180.0
6 5 7 219.62 6.75 13.79 180.0
7 5 7 1.33 2.23 0.44 0.0
8 5 7 4.85 1.13 2.44 0.0
-4 6 7 2.39 2.27 1.20 180.0
-3 6 7 0.79 1.90 0.15 0.0
-2 6 7 1.68 1.05 2.02 0.0
-1 6 7 5.59 1.00 1.70 0.0
0 6 7 8.22 4.56 3.61 180.0
1 6 7 98.85 5.15 10.83 0.0
2 6 7 63.00 3.26 7.94 180.0
3 6 7 109.59 5.38 10.64 0.0
4 6 7 35.87 1.89 6.38 0.0
5 6 7 1.91 1.05 1.13 180.0
6 6 7 156.16 6.92 12.63 180.0
7 6 7 11.21 1.43 2.13 0.0
8 6 7 15.96 2.26 3.32 180.0
-3 7 7 22.17 5.67 4.70 180.0
-2 7 7 3.63 1.53 0.37 180.0
-1 7 7 10.90 2.07 3.62 0.0
0 7 7 2.77 2.11 1.33 0.0
1 7 7 83.30 4.51 9.44 180.0
2 7 7 369.41 14.00 19.18 0.0
3 7 7 2.99 1.01 2.29 180.0
4 7 7 20.47 2.26 4.17 0.0
5 7 7 91.45 4.62 9.83 180.0
6 7 7 96.45 4.23 9.56 0.0
7 7 7 17.47 1.88 4.01 180.0
8 7 7 0.50 1.78 1.27 0.0
-2 8 7 27.15 6.91 4.55 180.0
-1 8 7 2.85 1.10 1.73 0.0
0 8 7 2.68 1.15 1.01 180.0
1 8 7 94.22 4.85 9.53 0.0
2 8 7 11.17 1.74 3.76 180.0
3 8 7 59.48 4.93 7.49 0.0
4 8 7 62.79 3.79 8.74 180.0
5 8 7 194.31 11.51 13.72 0.0
6 8 7 78.57 6.52 8.49 180.0
7 8 7 5.11 1.78 2.25 0.0
8 8 7 17.14 2.04 4.38 180.0
0 9 7 9.43 2.36 3.40 0.0
1 9 7 13.00 2.56 4.17 180.0
2 9 7 30.43 3.40 5.47 0.0
3 9 7 0.00 1.30 0.02 180.0
4 9 7 50.47 6.00 7.60 0.0
5 9 7 157.43 11.41 12.28 180.0
6 9 7 3.78 1.39 2.13 0.0
7 9 7 15.36 2.05 4.02 180.0
2 10 7 2.28 3.33 1.18 180.0
3 10 7 12.93 3.46 2.88 0.0
4 10 7 31.43 2.94 5.06 180.0
5 10 7 3.32 1.41 1.86 0.0
-4 -9 8 32.62 4.55 5.81 180.0
-3 -9 8 17.23 1.95 3.71 0.0
-2 -9 8 0.90 1.11 0.63 0.0
-1 -9 8 4.33 1.22 1.96 0.0
0 -9 8 12.36 2.07 3.22 180.0
-5 -8 8 62.41 4.15 7.54 180.0
-4 -8 8 32.07 3.05 6.15 0.0
-3 -8 8 51.79 3.56 7.33 180.0
-2 -8 8 72.07 7.81 8.22 0.0
-1 -8 8 52.61 3.56 7.28 180.0
0 -8 8 5.32 1.55 1.64 0.0
1 -8 8 13.29 2.83 3.47 180.0
2 -8 8 42.70 3.70 7.09 0.0
-6 -7 8 32.11 5.97 5.78 180.0
-5 -7 8 207.75 15.18 13.76 0.0
-4 -7 8 105.84 6.83 9.47 180.0
-3 -7 8 1.79 1.31 0.80 180.0
-2 -7 8 208.82 10.61 13.72 180.0
-1 -7 8 144.61 7.61 12.19 0.0
0 -7 8 85.74 3.56 9.50 180.0
1 -7 8 36.41 2.74 5.98 0.0
2 -7 8 14.86 2.46 3.77 180.0
3 -7 8 5.99 1.67 2.75 0.0
-7 -6 8 0.31 1.50 0.17 180.0
-6 -6 8 18.12 3.11 5.32 0.0
-5 -6 8 147.98 9.76 11.95 180.0
-4 -6 8 132.65 6.46 11.05 0.0
-3 -6 8 87.62 3.96 9.08 180.0
-2 -6 8 2.12 0.80 1.43 180.0
-1 -6 8 520.46 17.16 22.71 180.0
0 -6 8 67.60 3.37 8.17 0.0
1 -6 8 23.04 3.52 4.90 180.0
2 -6 8 15.20 1.32 3.93 0.0
3 -6 8 2.67 2.75 2.19 0.0
4 -6 8 36.68 3.60 5.52 0.0
-7 -5 8 4.23 1.89 0.91 0.0
-6 -5 8 1.00 0.70 1.04 180.0
-5 -5 8 21.80 2.32 4.83 0.0
-4 -5 8 44.65 2.66 7.07 180.0
-3 -5 8 4.54 0.74 2.31 180.0
-2 -5 8 459.88 11.47 21.55 180.0
-1 -5 8 64.33 3.00 7.98 0.0
0 -5 8 53.94 3.91 7.40 180.0
1 -5 8 1.33 1.03 0.79 180.0
2 -5 8 0.08 1.67 0.41 180.0
3 -5 8 136.47 12.01 11.92 0.0
4 -5 8 6.49 1.75 2.83 0.0
5 -5 8 4.85 1.67 2.21 180.0
-7 -4 8 2.26 1.52 1.35 180.0
-6 -4 8 19.30 2.99 4.68 0.0
-5 -4 8 5.57 1.72 2.79 0.0
-4 -4 8 46.81 2.92 7.23 180.0
-3 -4 8 132.83 4.06 11.79 180.0
-2 -4 8 42.82 2.31 6.64 0.0
-1 -4 8 0.00 0.64 0.50 180.0
0 -4 8 20.08 1.84 4.55 0.0
1 -4 8 58.07 2.21 7.84 180.0
2 -4 8 51.17 2.36 7.00 0.0
3 -4 8 1.46 1.71 0.94 180.0
4 -4 8 28.25 4.25 5.61 0.0
5 -4 8 5.26 1.84 1.56 180.0
6 -4 8 31.08 2.70 4.67 180.0
-7 -3 8 21.23 2.82 4.82 0.0
-6 -3 8 8.81 1.87 2.87 0.0
-5 -3 8 28.42 2.44 5.13 180.0
-4 -3 8 60.89 2.78 7.47 180.0
-3 -3 8 0.91 1.37 0.41 0.0
-2 -3 8 12.67 1.07 4.22 180.0
-1 -3 8 2.86 1.09 1.23 0.0
0 -3 8 1.60 0.61 2.09 180.0
1 -3 8 37.35 1.98 6.55 0.0
2 -3 8 210.46 7.16 13.96 180.0
3 -3 8 135.63 5.41 12.05 0.0
4 -3 8 135.34 5.42 11.48 180.0
5 -3 8 0.97 1.02 0.78 180.0
6 -3 8 40.19 3.28 6.21 180.0
-7 -2 8 13.65 4.84 3.80 180.0
-6 -2 8 0.04 1.40 0.04 180.0
-5 -2 8 101.09 4.36 9.56 180.0
-4 -2 8 3.25 0.90 1.51 0.0
-3 -2 8 0.50 0.95 0.63 180.0
-2 -2 8 4.46 1.27 0.90 180.0
-1 -2 8 64.17 2.52 9.23 180.0
0 -2 8 331.51 9.44 17.75 0.0
1 -2 8 97.10 3.24 11.03 180.0
2 -2 8 1279.44 47.43 34.52 0.0
3 -2 8 63.08 2.99 6.83 180.0
4 -2 8 20.75 1.49 4.98 180.0
5 -2 8 621.23 24.19 25.13 180.0
6 -2 8 196.50 12.62 14.08 0.0
7 -2 8 9.34 2.09 3.79 180.0
-7 -1 8 2.15 1.12 0.26 180.0
-6 -1 8 45.77 6.21 7.20 180.0
-5 -1 8 56.02 3.57 7.75 0.0
-4 -1 8 178.78 6.72 13.05 180.0
-3 -1 8 95.03 4.28 9.57 0.0
-2 -1 8 20.97 1.50 5.43 180.0
-1 -1 8 649.18 22.71 24.13 0.0
0 -1 8 346.63 9.86 17.42 0.0
1 -1 8 1124.47 41.27 31.67 0.0
2 -1 8 1567.49 50.61 40.73 180.0
3 -1 8 243.84 8.59 15.84 0.0
4 -1 8 76.47 2.64 9.58 180.0
5 -1 8 93.15 4.36 9.59 0.0
6 -1 8 417.64 19.80 21.28 180.0
7 -1 8 31.16 2.10 5.47 0.0
-7 0 8 4.23 3.15 2.69 180.0
-6 0 8 22.00 3.33 4.46 0.0
-5 0 8 186.75 7.05 13.23 180.0
-4 0 8 18.19 1.72 3.87 0.0
-3 0 8 173.76 4.91 13.44 180.0
-2 0 8 1306.20 64.41 34.62 0.0
-1 0 8 279.31 8.49 16.60 180.0
0 0 8 63.30 1.90 7.41 0.0
1 0 8 332.18 10.24 19.65 180.0
2 0 8 223.01 7.21 15.77 0.0
3 0 8 470.52 15.52 22.27 180.0
4 0 8 105.79 3.20 9.61 0.0
5 0 8 539.27 10.66 23.38 180.0
6 0 8 67.44 3.59 8.13 0.0
7 0 8 30.71 2.35 4.74 180.0
8 0 8 20.04 1.85 4.84 0.0
-6 1 8 48.11 3.92 7.24 180.0
-5 1 8 164.91 7.34 12.70 0.0
-4 1 8 80.95 3.88 8.87 180.0
-3 1 8 37.43 3.08 6.78 180.0
-2 1 8 678.96 23.41 25.79 180.0
-1 1 8 1447.51 50.39 36.89 0.0
0 1 8 457.31 12.32 19.53 180.0
1 1 8 83.00 2.63 9.41 0.0
2 1 8 0.35 0.57 1.89 180.0
3 1 8 27.59 1.30 5.76 0.0
4 1 8 318.69 8.43 17.70 180.0
5 1 8 203.98 5.04 14.59 0.0
6 1 8 3.79 0.92 1.46 180.0
7 1 8 36.20 2.64 6.44 0.0
8 1 8 17.60 2.16 4.32 180.0
-6 2 8 6.91 2.61 2.65 0.0
-5 2 8 48.71 6.98 7.07 180.0
-4 2 8 17.94 1.55 4.57 0.0
-3 2 8 76.46 3.14 8.29 180.0
-2 2 8 244.06 6.13 15.34 0.0
-1 2 8 403.20 13.11 19.22 180.0
0 2 8 74.24 2.18 8.95 0.0
1 2 8 54.60 2.18 8.01 180.0
2 2 8 325.72 11.00 18.52 0.0
3 2 8 11.28 0.82 3.87 180.0
4 2 8 10.40 1.03 4.01 0.0
5 2 8 25.23 1.48 4.19 180.0
6 2 8 3.39 0.81 1.50 180.0
7 2 8 1.61 2.08 0.58 180.0
8 2 8 36.61 1.87 5.89 0.0
-5 3 8 2.65 1.05 1.39 180.0
-4 3 8 21.45 1.78 4.72 180.0
-3 3 8 70.70 3.04 9.06 0.0
-2 3 8 8.89 0.79 3.17 180.0
-1 3 8 17.76 1.31 4.05 0.0
0 3 8 781.70 26.70 28.14 180.0
1 3 8 2.87 0.40 1.93 180.0
2 3 8 43.77 1.53 6.44 180.0
3 3 8 76.25 3.14 8.31 0.0
4 3 8 214.40 5.95 14.84 180.0
5 3 8 93.38 3.94 9.62 180.0
6 3 8 1.29 0.81 0.67 180.0
7 3 8 31.08 2.43 5.92 0.0
8 3 8 5.80 1.44 2.48 180.0
-5 4 8 0.97 2.28 0.47 180.0
-4 4 8 0.30 0.50 0.34 0.0
-3 4 8 17.14 1.23 4.33 180.0
-2 4 8 63.79 3.09 7.43 0.0
-1 4 8 5.98 1.54 2.72 180.0
0 4 8 69.98 3.00 8.36 180.0
1 4 8 381.28 13.67 19.32 180.0
2 4 8 278.08 7.23 16.10 0.0
3 4 8 330.98 9.24 19.38 180.0
4 4 8 29.48 1.69 5.77 180.0
5 4 8 2.66 1.23 1.63 0.0
6 4 8 73.36 3.08 8.15 0.0
7 4 8 13.38 1.95 2.89 180.0
8 4 8 20.19 2.14 4.24 0.0
-4 5 8 0.77 0.87 0.27 0.0
-3 5 8 17.40 1.49 4.15 0.0
-2 5 8 7.65 0.99 3.15 180.0
-1 5 8 4.06 0.64 1.93 0.0
0 5 8 4.33 1.52 1.98 180.0
1 5 8 161.56 5.83 12.86 0.0
2 5 8 313.97 8.92 18.45 180.0
3 5 8 93.07 3.20 10.74 180.0
4 5 8 156.50 6.30 12.43 180.0
5 5 8 492.82 16.04 21.84 0.0
6 5 8 52.81 3.15 6.99 180.0
7 5 8 12.57 2.04 3.32 180.0
8 5 8 2.33 1.30 2.44 180.0
-3 6 8 4.75 4.03 2.80 0.0
-2 6 8 5.40 1.56 3.09 0.0
-1 6 8 16.67 1.47 3.60 180.0
0 6 8 32.43 2.67 5.83 0.0
1 6 8 186.57 8.84 12.94 180.0
2 6 8 16.11 2.68 3.69 0.0
3 6 8 52.24 3.87 7.07 180.0
4 6 8 0.76 0.72 0.53 180.0
5 6 8 539.31 19.24 23.40 180.0
6 6 8 91.44 5.04 9.65 0.0
7 6 8 4.80 1.68 2.23 180.0
8 6 8 11.71 2.90 4.00 0.0
-2 7 8 3.06 1.26 1.02 180.0
-1 7 8 1.64 1.00 1.99 0.0
0 7 8 6.55 2.58 2.03 180.0
1 7 8 15.77 1.57 4.41 0.0
2 7 8 178.66 14.21 12.85 180.0
3 7 8 7.88 1.50 3.56 0.0
4 7 8 71.84 4.10 7.86 180.0
5 7 8 34.31 2.25 5.44 0.0
6 7 8 52.45 3.70 7.69 180.0
7 7 8 31.07 2.00 5.82 0.0
8 7 8 19.79 1.91 4.46 180.0
-1 8 8 15.50 4.24 3.37 180.0
0 8 8 3.21 1.99 0.85 0.0
1 8 8 9.04 3.53 2.79 180.0
2 8 8 3.42 1.22 2.25 0.0
3 8 8 30.77 2.61 5.51 180.0
4 8 8 52.05 5.08 7.51 0.0
5 8 8 26.71 2.80 5.61 180.0
6 8 8 9.42 2.13 2.80 0.0
7 8 8 12.25 1.80 3.23 180.0
0 9 8 7.81 2.47 2.47 180.0
1 9 8 13.16 2.49 3.40 0.0
2 9 8 0.80 1.75 1.08 180.0
3 9 8 6.00 2.13 1.41 0.0
4 9 8 15.82 3.08 4.73 180.0
5 9 8 4.53 2.49 2.57 0.0
6 9 8 1.93 1.09 0.82 0.0
7 9 8 9.29 4.63 3.07 0.0
3 10 8 4.94 2.13 1.65 180.0
4 10 8 5.21 6.41 1.80 0.0
5 10 8 3.84 2.43 0.48 180.0
-4 -9 9 38.94 7.30 6.13 0.0
-3 -9 9 11.51 2.99 3.28 180.0
-2 -9 9 18.37 2.82 3.67 0.0
-1 -9 9 1.19 1.08 1.77 180.0
0 -9 9 38.27 3.17 6.41 0.0
-5 -8 9 15.72 3.67 4.47 0.0
-4 -8 9 22.38 5.01 5.26 180.0
-3 -8 9 45.68 2.61 7.18 0.0
-2 -8 9 2.40 2.59 2.50 180.0
-1 -8 9 188.57 8.13 12.52 0.0
0 -8 9 2.85 1.36 1.76 180.0
1 -8 9 1.60 1.06 1.69 0.0
2 -8 9 3.18 1.98 1.43 180.0
-6 -7 9 5.47 1.28 2.62 0.0
-5 -7 9 39.88 3.97 6.51 180.0
-4 -7 9 2.68 1.61 1.42 0.0
-3 -7 9 12.20 2.08 3.67 0.0
-2 -7 9 359.63 19.60 18.48 0.0
-1 -7 9 30.40 2.09 5.50 180.0
0 -7 9 33.21 2.27 6.44 0.0
1 -7 9 3.92 1.55 1.18 180.0
2 -7 9 3.00 0.95 1.09 0.0
3 -7 9 19.61 2.39 4.11 180.0
-6 -6 9 5.23 3.05 2.89 180.0
-5 -6 9 0.76 1.06 1.08 0.0
-4 -6 9 59.81 4.03 7.24 180.0
-3 -6 9 91.79 4.53 9.89 0.0
-2 -6 9 41.88 2.53 7.18 0.0
-1 -6 9 67.48 4.32 8.39 0.0
0 -6 9 84.26 5.62 9.14 180.0
1 -6 9 47.29 2.69 7.17 0.0
2 -6 9 23.51 1.79 4.95 180.0
3 -6 9 0.00 0.71 0.09 180.0
4 -6 9 11.32 2.29 2.93 180.0
-7 -5 9 30.16 6.36 5.14 180.0
-6 -5 9 5.66 1.67 3.06 180.0
-5 -5 9 2.15 0.96 1.47 180.0
-4 -5 9 96.02 5.03 9.72 0.0
-3 -5 9 3.10 0.74 1.65 180.0
-2 -5 9 23.18 1.84 5.09 0.0
-1 -5 9 45.17 2.79 7.16 180.0
0 -5 9 29.32 2.10 5.74 0.0
1 -5 9 1.69 0.86 0.48 180.0
2 -5 9 90.38 4.44 9.48 0.0
3 -5 9 124.05 11.21 11.23 180.0
4 -5 9 3.66 1.30 1.95 0.0
5 -5 9 4.76 1.94 1.44 0.0
-7 -4 9 4.40 1.64 2.21 0.0
-6 -4 9 11.90 2.50 3.88 180.0
-5 -4 9 16.90 2.49 4.01 0.0
-4 -4 9 0.42 1.83 0.24 0.0
-3 -4 9 110.33 4.51 9.92 0.0
-2 -4 9 26.40 1.91 6.28 180.0
-1 -4 9 1.41 1.00 1.45 180.0
0 -4 9 45.29 1.95 6.88 180.0
1 -4 9 101.09 4.27 11.04 0.0
2 -4 9 195.23 7.10 14.05 180.0
3 -4 9 69.29 4.16 8.16 0.0
4 -4 9 0.17 0.62 0.19 0.0
5 -4 9 86.71 7.45 8.76 0.0
6 -4 9 23.24 2.16 4.42 180.0
-7 -3 9 7.92 1.88 2.16 180.0
-6 -3 9 4.60 1.59 3.01 0.0
-5 -3 9 31.61 2.85 5.59 180.0
-4 -3 9 36.47 2.26 6.41 0.0
-3 -3 9 12.25 0.98 4.06 180.0
-2 -3 9 52.72 2.70 6.81 0.0
-1 -3 9 518.96 16.16 23.17 180.0
0 -3 9 114.61 4.06 10.71 180.0
1 -3 9 182.08 6.08 12.94 180.0
2 -3 9 180.03 6.44 13.40 0.0
3 -3 9 33.62 3.99 5.08 180.0
4 -3 9 200.34 9.09 14.20 0.0
5 -3 9 55.50 3.42 7.56 180.0
6 -3 9 62.50 2.89 8.13 0.0
-7 -2 9 5.11 1.59 2.32 0.0
-6 -2 9 9.84 1.81 2.91 180.0
-5 -2 9 108.47 4.48 9.80 0.0
-4 -2 9 72.23 4.92 7.85 180.0
-3 -2 9 27.98 2.20 5.63 180.0
-2 -2 9 286.49 8.71 17.00 180.0
-1 -2 9 219.56 5.85 14.15 0.0
0 -2 9 274.55 6.92 16.26 180.0
1 -2 9 73.17 2.61 9.67 0.0
2 -2 9 176.48 8.07 13.44 180.0
3 -2 9 69.56 3.16 9.03 0.0
4 -2 9 2.81 1.67 1.22 0.0
5 -2 9 366.37 18.21 19.26 0.0
6 -2 9 100.64 6.49 9.60 180.0
7 -2 9 18.73 2.15 3.65 0.0
-6 -1 9 16.22 3.38 4.86 0.0
-5 -1 9 120.82 4.96 10.35 180.0
-4 -1 9 87.84 3.94 9.32 0.0
-3 -1 9 6.65 0.74 2.33 180.0
-2 -1 9 75.11 2.35 8.68 0.0
-1 -1 9 518.48 15.34 22.17 180.0
0 -1 9 176.69 4.68 12.83 0.0
1 -1 9 25.16 1.22 5.79 180.0
2 -1 9 515.14 15.23 22.12 0.0
3 -1 9 246.69 9.54 15.32 180.0
4 -1 9 2.66 0.61 1.34 0.0
5 -1 9 43.62 2.53 7.15 180.0
6 -1 9 79.10 3.38 9.03 0.0
7 -1 9 25.10 2.14 4.83 180.0
-6 0 9 4.03 1.17 1.94 180.0
-5 0 9 19.29 2.83 4.14 0.0
-4 0 9 13.00 3.01 3.03 180.0
-3 0 9 158.92 5.94 12.19 0.0
-2 0 9 611.87 18.99 24.13 180.0
-1 0 9 249.93 5.53 14.91 0.0
0 0 9 155.95 3.96 13.93 180.0
1 0 9 1.87 0.93 1.98 180.0
2 0 9 324.25 9.83 19.13 180.0
3 0 9 448.65 14.05 21.21 0.0
4 0 9 542.73 11.00 24.08 180.0
5 0 9 22.26 1.58 4.97 180.0
6 0 9 0.56 1.27 0.25 180.0
7 0 9 44.73 2.81 6.64 0.0
8 0 9 22.14 2.20 3.89 180.0
-6 1 9 6.65 1.48 2.21 0.0
-5 1 9 35.29 3.36 5.68 180.0
-4 1 9 40.10 3.74 6.51 0.0
-3 1 9 3.34 1.62 2.41 180.0
-2 1 9 62.76 2.04 7.00 0.0
-1 1 9 687.83 21.44 26.67 180.0
0 1 9 523.25 16.15 22.46 0.0
1 1 9 18.96 0.99 4.66 180.0
2 1 9 95.05 2.60 10.17 0.0
3 1 9 455.00 14.35 22.06 180.0
4 1 9 60.38 2.62 7.20 0.0
5 1 9 12.39 1.23 3.22 180.0
6 1 9 55.23 3.03 7.64 0.0
7 1 9 31.47 2.64 6.06 180.0
8 1 9 19.74 2.76 3.58 0.0
-6 2 9 2.94 1.09 1.88 180.0
-5 2 9 19.74 4.65 5.06 0.0
-4 2 9 19.15 2.51 4.73 180.0
-3 2 9 31.50 2.22 5.46 0.0
-2 2 9 79.62 3.35 9.21 180.0
-1 2 9 155.81 4.40 12.10 0.0
0 2 9 0.14 0.46 0.97 0.0
1 2 9 665.12 21.17 25.85 0.0
2 2 9 687.33 21.68 26.16 180.0
3 2 9 3.38 0.60 1.06 180.0
4 2 9 19.64 1.41 4.53 180.0
5 2 9 153.12 5.69 12.81 0.0
6 2 9 56.06 3.06 8.03 180.0
7 2 9 0.25 0.98 0.49 180.0
8 2 9 16.91 1.96 3.80 180.0
-5 3 9 0.00 1.10 0.03 0.0
-4 3 9 35.18 3.15 6.56 0.0
-3 3 9 60.92 3.26 7.62 180.0
-2 3 9 0.50 0.57 0.44 0.0
-1 3 9 23.38 1.30 4.85 180.0
0 3 9 110.16 3.29 10.11 0.0
1 3 9 426.84 11.36 21.26 180.0
2 3 9 46.83 1.87 6.89 0.0
3 3 9 24.21 1.40 3.94 180.0
4 3 9 0.78 0.74 0.76 0.0
5 3 9 283.04 6.94 16.40 180.0
6 3 9 89.13 3.48 9.69 0.0
7 3 9 0.00 1.17 0.50 180.0
8 3 9 8.90 1.73 3.02 0.0
-4 4 9 4.25 1.31 2.24 180.0
-3 4 9 1.91 1.26 1.87 0.0
-2 4 9 70.23 3.76 8.49 180.0
-1 4 9 0.03 0.37 0.13 180.0
0 4 9 19.31 1.46 5.29 180.0
1 4 9 20.75 1.91 4.33 0.0
2 4 9 161.79 4.43 12.39 180.0
3 4 9 135.46 3.79 11.45 0.0
4 4 9 1.33 1.37 0.95 0.0
5 4 9 153.34 5.23 12.71 0.0
6 4 9 7.08 1.01 3.06 180.0
7 4 9 23.12 1.64 5.43 0.0
8 4 9 11.76 1.71 2.68 180.0
-4 5 9 4.00 1.79 1.25 180.0
-3 5 9 15.72 1.75 3.77 180.0
-2 5 9 52.18 3.07 7.26 0.0
-1 5 9 41.77 2.57 7.35 180.0
0 5 9 32.12 2.23 6.50 180.0
1 5 9 22.79 2.15 5.23 180.0
2 5 9 167.34 5.50 12.82 0.0
3 5 9 0.86 1.42 0.65 180.0
4 5 9 164.01 6.53 12.34 0.0
5 5 9 34.83 2.19 6.12 180.0
6 5 9 46.32 3.62 7.00 0.0
7 5 9 0.00 1.19 0.16 180.0
8 5 9 4.07 1.75 2.26 0.0
-3 6 9 4.21 1.67 2.65 180.0
-2 6 9 23.60 2.91 5.68 180.0
-1 6 9 20.53 1.94 4.16 0.0
0 6 9 30.53 2.37 5.42 180.0
1 6 9 28.28 2.18 5.45 0.0
2 6 9 69.91 3.90 8.81 180.0
3 6 9 1.63 1.30 2.67 180.0
4 6 9 5.26 1.20 2.36 180.0
5 6 9 259.84 7.90 16.26 0.0
6 6 9 55.01 3.51 6.79 180.0
7 6 9 3.84 0.96 1.80 0.0
8 6 9 5.45 3.54 3.14 180.0
-2 7 9 0.92 1.62 0.29 180.0
-1 7 9 12.55 2.12 4.14 180.0
0 7 9 7.19 1.29 2.64 0.0
1 7 9 22.42 2.08 4.47 180.0
2 7 9 24.05 2.48 5.29 0.0
3 7 9 127.10 8.25 10.77 180.0
4 7 9 13.71 1.11 4.07 0.0
5 7 9 1.20 0.72 1.58 0.0
6 7 9 44.36 3.26 6.42 0.0
7 7 9 24.19 1.89 5.14 180.0
8 7 9 46.23 3.97 6.31 0.0
-1 8 9 2.85 2.22 2.44 0.0
0 8 9 5.58 1.80 2.65 180.0
1 8 9 1.65 1.07 0.91 0.0
2 8 9 32.26 2.96 5.45 180.0
3 8 9 33.14 3.62 5.95 0.0
4 8 9 23.42 2.52 4.20 180.0
5 8 9 10.02 1.33 3.11 0.0
6 8 9 20.82 2.63 4.48 180.0
7 8 9 13.45 3.39 3.58 0.0
1 9 9 24.05 2.76 4.80 180.0
2 9 9 0.88 1.82 0.77 0.0
3 9 9 8.95 3.58 2.26 180.0
4 9 9 21.96 3.45 4.41 0.0
5 9 9 17.90 2.74 4.17 180.0
6 9 9 1.80 1.62 0.42 180.0
-2 -9 10 13.73 3.10 4.40 180.0
-4 -8 10 43.04 3.87 6.60 0.0
-3 -8 10 65.61 4.63 8.82 180.0
-2 -8 10 1.24 1.09 0.61 180.0
-1 -8 10 27.43 3.20 5.47 180.0
0 -8 10 23.80 3.15 4.49 0.0
1 -8 10 4.16 1.24 1.71 180.0
-5 -7 10 24.42 2.67 5.15 0.0
-4 -7 10 1.51 1.22 1.38 180.0
-3 -7 10 3.08 1.12 0.53 0.0
-2 -7 10 96.18 6.25 9.88 180.0
-1 -7 10 70.69 4.76 8.20 0.0
0 -7 10 22.59 2.04 4.89 180.0
1 -7 10 2.72 1.15 1.77 0.0
2 -7 10 3.31 2.74 1.90 180.0
3 -7 10 11.73 2.78 3.48 0.0
-6 -6 10 4.75 1.97 2.98 0.0
-5 -6 10 4.26 1.77 2.42 180.0
-4 -6 10 42.71 3.13 6.96 0.0
-3 -6 10 31.59 3.35 5.90 180.0
-2 -6 10 3.00 1.34 1.28 0.0
-1 -6 10 5.07 1.30 2.06 180.0
0 -6 10 49.86 3.50 7.62 0.0
1 -6 10 61.24 3.21 8.50 180.0
2 -6 10 31.46 2.66 5.74 0.0
3 -6 10 4.90 2.70 2.47 180.0
4 -6 10 0.85 1.60 0.40 0.0
-6 -5 10 3.05 2.07 0.78 0.0
-5 -5 10 6.19 1.48 2.32 0.0
-4 -5 10 58.35 3.62 7.72 180.0
-3 -5 10 30.10 1.99 5.89 0.0
-2 -5 10 6.65 1.02 2.55 0.0
-1 -5 10 163.07 5.97 13.09 0.0
0 -5 10 4.23 1.82 1.91 180.0
1 -5 10 26.18 2.20 4.48 0.0
2 -5 10 80.20 4.57 9.46 180.0
3 -5 10 16.82 1.97 3.80 0.0
4 -5 10 7.41 2.00 2.42 180.0
5 -5 10 14.33 4.38 4.09 0.0
-6 -4 10 4.12 2.67 2.00 0.0
-5 -4 10 2.03 1.56 1.77 180.0
-4 -4 10 22.90 1.64 4.70 0.0
-3 -4 10 1.65 1.86 1.69 0.0
-2 -4 10 179.25 6.37 13.54 0.0
-1 -4 10 0.04 0.76 0.05 0.0
0 -4 10 67.05 2.93 8.06 0.0
1 -4 10 19.34 1.76 4.43 180.0
2 -4 10 67.01 3.06 8.41 0.0
3 -4 10 115.46 6.40 11.42 180.0
4 -4 10 3.26 1.40 1.73 0.0
5 -4 10 10.42 2.30 3.26 180.0
6 -4 10 46.31 4.73 5.77 0.0
-6 -3 10 4.88 0.94 2.49 180.0
-5 -3 10 43.52 3.82 6.52 0.0
-4 -3 10 0.01 0.75 0.02 0.0
-3 -3 10 25.78 1.71 4.59 0.0
-2 -3 10 66.50 3.21 8.68 180.0
-1 -3 10 198.03 5.61 14.08 0.0
0 -3 10 18.30 1.65 4.37 180.0
1 -3 10 10.18 0.93 3.49 0.0
2 -3 10 128.66 4.21 11.71 180.0
3 -3 10 132.91 8.83 11.19 0.0
4 -3 10 56.07 2.85 7.71 180.0
5 -3 10 78.82 5.71 8.36 0.0
6 -3 10 3.76 2.69 1.82 180.0
-6 -2 10 2.22 1.08 0.83 0.0
-5 -2 10 64.83 4.55 7.53 180.0
-4 -2 10 59.24 3.81 7.11 0.0
-3 -2 10 10.22 0.96 3.11 0.0
-2 -2 10 75.68 2.42 8.34 0.0
-1 -2 10 637.49 16.02 25.55 180.0
0 -2 10 226.94 6.78 15.05 0.0
1 -2 10 2.73 0.83 0.79 180.0
2 -2 10 194.92 4.86 14.83 0.0
3 -2 10 69.27 2.89 7.96 180.0
4 -2 10 375.27 10.65 20.04 0.0
5 -2 10 1.88 0.78 1.83 180.0
6 -2 10 61.81 4.17 7.75 0.0
7 -2 10 30.56 2.80 5.24 180.0
-6 -1 10 7.81 1.44 2.75 180.0
-5 -1 10 88.84 7.06 9.26 0.0
-4 -1 10 190.25 8.99 13.34 180.0
-3 -1 10 13.62 1.10 3.38 0.0
-2 -1 10 10.33 1.54 3.17 180.0
-1 -1 10 340.29 9.31 18.31 0.0
0 -1 10 225.04 5.47 15.04 180.0
1 -1 10 158.46 3.63 13.48 0.0
2 -1 10 534.88 14.36 23.34 180.0
3 -1 10 642.57 13.38 25.83 0.0
4 -1 10 136.50 3.47 12.42 0.0
5 -1 10 110.51 4.01 10.46 0.0
6 -1 10 142.21 5.45 11.91 180.0
7 -1 10 44.80 3.31 6.53 0.0
-6 0 10 17.86 2.50 3.59 0.0
-5 0 10 10.11 1.51 3.06 180.0
-4 0 10 26.87 2.32 4.95 0.0
-3 0 10 447.55 15.12 20.71 180.0
-2 0 10 43.36 1.85 6.86 0.0
-1 0 10 227.71 6.62 14.81 180.0
0 0 10 118.24 3.16 10.18 0.0
1 0 10 304.46 9.41 17.36 180.0
2 0 10 128.19 4.55 10.58 0.0
3 0 10 76.00 3.50 8.18 180.0
4 0 10 624.36 18.37 26.01 0.0
5 0 10 5.00 1.37 2.50 180.0
6 0 10 16.12 1.42 3.89 0.0
7 0 10 6.80 2.32 3.68 180.0
8 0 10 12.77 2.17 3.94 0.0
-6 1 10 2.23 1.11 1.69 180.0
-5 1 10 3.95 2.40 2.58 0.0
-4 1 10 97.93 4.43 9.42 180.0
-3 1 10 0.64 0.64 0.27 180.0
-2 1 10 230.53 7.13 14.94 180.0
-1 1 10 187.10 4.68 13.14 0.0
0 1 10 367.41 10.69 19.01 180.0
1 1 10 117.58 2.91 10.61 0.0
2 1 10 103.80 2.55 9.30 0.0
3 1 10 618.37 18.12 25.64 0.0
4 1 10 4.08 0.81 2.06 180.0
5 1 10 100.63 4.30 9.44 0.0
6 1 10 16.06 1.40 4.38 180.0
7 1 10 31.65 2.62 5.27 0.0
8 1 10 7.37 1.46 2.70 180.0
-5 2 10 19.56 2.23 4.47 180.0
-4 2 10 8.93 1.60 2.66 0.0
-3 2 10 14.88 1.45 4.99 180.0
-2 2 10 52.38 2.56 7.20 0.0
-1 2 10 92.95 2.92 9.48 180.0
0 2 10 27.59 1.88 5.52 0.0
1 2 10 2.24 0.41 0.88 180.0
2 2 10 738.17 26.42 27.17 0.0
3 2 10 52.97 2.51 7.39 0.0
4 2 10 3.32 1.70 1.17 180.0
5 2 10 204.78 6.53 14.93 180.0
6 2 10 13.51 1.93 3.57 0.0
7 2 10 0.33 0.87 0.29 180.0
8 2 10 3.58 2.90 1.50 0.0
-5 3 10 0.00 1.01 1.12 0.0
-4 3 10 4.11 1.78 3.00 180.0
-3 3 10 13.27 1.49 3.01 0.0
-2 3 10 34.96 2.09 6.34 180.0
-1 3 10 42.34 1.88 6.34 0.0
0 3 10 2.04 1.01 1.54 0.0
1 3 10 115.53 3.71 11.17 0.0
2 3 10 252.74 7.44 15.85 180.0
3 3 10 0.34 0.50 0.24 180.0
4 3 10 2.03 1.57 0.73 180.0
5 3 10 18.94 1.62 4.52 0.0
6 3 10 151.63 6.15 12.48 180.0
7 3 10 1.50 0.99 1.49 180.0
8 3 10 1.71 1.41 0.44 180.0
-4 4 10 1.94 1.17 1.82 0.0
-3 4 10 2.41 0.66 1.57 180.0
-2 4 10 15.97 1.14 4.44 0.0
-1 4 10 1.62 0.98 0.82 180.0
0 4 10 21.10 1.90 4.39 0.0
1 4 10 31.88 1.91 5.84 180.0
2 4 10 306.08 7.57 17.87 0.0
3 4 10 38.81 1.79 5.36 180.0
4 4 10 1.77 1.71 0.76 180.0
5 4 10 53.50 3.37 6.59 180.0
6 4 10 67.27 3.31 8.10 0.0
7 4 10 7.19 2.01 4.06 180.0
8 4 10 7.38 3.00 3.72 0.0
-3 5 10 2.26 0.82 1.74 0.0
-2 5 10 17.13 1.82 4.32 180.0
-1 5 10 106.53 6.05 9.91 0.0
0 5 10 8.93 1.37 2.34 0.0
1 5 10 12.04 1.33 3.04 0.0
2 5 10 36.85 2.32 5.79 180.0
3 5 10 277.85 8.32 16.96 0.0
4 5 10 153.15 5.78 12.17 180.0
5 5 10 2.99 1.25 1.66 0.0
6 5 10 37.64 2.84 6.76 180.0
7 5 10 12.70 2.22 3.19 0.0
8 5 10 17.52 2.78 3.35 180.0
-3 6 10 0.96 1.09 1.00 0.0
-2 6 10 16.75 5.31 4.51 0.0
-1 6 10 16.85 1.99 4.24 180.0
0 6 10 36.18 3.21 5.44 0.0
1 6 10 23.95 2.15 5.41 180.0
2 6 10 53.02 4.19 7.60 0.0
3 6 10 0.43 1.31 2.08 180.0
4 6 10 19.80 1.81 4.39 0.0
5 6 10 216.14 10.08 14.84 180.0
6 6 10 54.43 2.91 7.11 0.0
7 6 10 36.08 2.42 5.21 180.0
8 6 10 7.33 1.87 2.83 0.0
-2 7 10 0.80 1.63 0.37 0.0
-1 7 10 14.34 2.32 3.83 0.0
0 7 10 21.69 2.33 4.70 180.0
1 7 10 12.43 5.21 4.28 0.0
2 7 10 10.38 1.80 3.41 180.0
3 7 10 63.30 3.57 7.82 0.0
4 7 10 12.37 3.82 3.73 180.0
5 7 10 19.78 1.83 4.43 0.0
6 7 10 17.25 1.74 4.22 180.0
7 7 10 42.37 3.64 6.61 0.0
8 7 10 24.54 1.93 5.19 180.0
0 8 10 5.69 1.56 2.38 0.0
1 8 10 1.51 2.36 0.33 0.0
2 8 10 35.20 4.41 5.86 0.0
3 8 10 32.68 4.30 5.24 180.0
4 8 10 1.80 1.86 2.47 0.0
5 8 10 6.04 3.12 2.61 180.0
6 8 10 30.09 2.75 5.45 0.0
7 8 10 1.00 1.09 1.41 180.0
1 9 10 19.78 2.53 4.47 0.0
2 9 10 3.48 1.67 1.87 180.0
3 9 10 1.65 2.83 0.64 0.0
4 9 10 26.06 2.44 4.11 180.0
5 9 10 6.36 1.83 2.98 0.0
6 9 10 3.03 3.41 0.65 180.0
-4 -8 11 35.26 2.62 6.18 180.0
-3 -8 11 53.30 3.63 7.71 0.0
-2 -8 11 5.20 1.20 1.52 180.0
-1 -8 11 6.29 1.28 2.67 0.0
0 -8 11 22.13 1.99 4.18 180.0
1 -8 11 3.02 1.32 2.38 0.0
-5 -7 11 4.18 1.76 1.16 180.0
-4 -7 11 0.00 1.43 0.41 0.0
-3 -7 11 14.40 1.81 4.05 180.0
-2 -7 11 17.48 2.03 4.40 0.0
-1 -7 11 50.94 4.95 7.43 180.0
0 -7 11 27.77 3.66 5.25 0.0
1 -7 11 3.85 1.06 1.73 180.0
2 -7 11 17.29 2.75 4.19 0.0
-5 -6 11 3.79 1.04 1.82 0.0
-4 -6 11 20.67 3.99 4.89 180.0
-3 -6 11 5.09 1.04 2.73 180.0
-2 -6 11 41.73 2.76 6.44 180.0
-1 -6 11 16.88 1.73 3.77 0.0
0 -6 11 21.09 1.71 4.65 180.0
1 -6 11 64.72 4.44 8.28 0.0
2 -6 11 8.33 2.39 2.74 180.0
3 -6 11 27.98 3.96 5.64 0.0
4 -6 11 3.83 4.48 1.83 180.0
-6 -5 11 3.64 1.99 0.68 180.0
-5 -5 11 8.16 2.46 3.52 180.0
-4 -5 11 16.72 3.20 3.65 0.0
-3 -5 11 37.36 2.81 5.93 180.0
-2 -5 11 2.50 0.77 0.75 180.0
-1 -5 11 32.67 2.04 5.70 180.0
0 -5 11 34.65 3.66 6.09 0.0
1 -5 11 7.02 1.77 2.02 180.0
2 -5 11 210.62 11.00 14.83 0.0
3 -5 11 15.83 3.39 4.12 180.0
4 -5 11 2.05 2.26 1.97 0.0
5 -5 11 40.85 3.49 5.79 180.0
-6 -4 11 3.67 1.41 1.60 180.0
-5 -4 11 25.86 3.41 4.84 0.0
-4 -4 11 48.94 3.17 6.87 180.0
-3 -4 11 0.01 1.27 0.04 180.0
-2 -4 11 5.64 0.94 1.75 180.0
-1 -4 11 143.71 5.93 12.92 0.0
0 -4 11 24.41 1.84 4.72 180.0
1 -4 11 26.62 1.80 5.46 0.0
2 -4 11 51.82 3.11 7.63 180.0
3 -4 11 130.23 5.97 11.53 0.0
4 -4 11 71.54 9.12 8.54 180.0
5 -4 11 1.96 0.96 0.83 180.0
-6 -3 11 22.09 2.98 4.84 0.0
-5 -3 11 46.67 4.04 7.40 180.0
-4 -3 11 19.81 1.52 3.83 0.0
-3 -3 11 37.61 2.19 6.10 180.0
-2 -3 11 158.20 6.39 12.55 0.0
-1 -3 11 11.17 2.00 3.12 180.0
0 -3 11 77.70 3.64 9.36 0.0
1 -3 11 52.22 3.25 7.46 180.0
2 -3 11 45.72 2.45 7.19 0.0
3 -3 11 276.41 9.43 17.17 180.0
4 -3 11 9.52 1.51 3.25 0.0
5 -3 11 74.68 4.83 8.57 180.0
6 -3 11 8.39 1.80 2.84 0.0
-6 -2 11 21.54 3.59 4.24 180.0
-5 -2 11 23.54 2.83 4.74 0.0
-4 -2 11 37.21 2.57 7.18 180.0
-3 -2 11 119.67 4.95 9.71 0.0
-2 -2 11 16.46 1.28 3.95 0.0
-1 -2 11 741.97 18.29 27.14 0.0
0 -2 11 308.63 7.12 17.48 180.0
1 -2 11 60.05 2.30 8.24 0.0
2 -2 11 33.11 2.05 6.49 0.0
3 -2 11 7.46 1.58 2.37 0.0
4 -2 11 613.38 19.68 25.24 180.0
5 -2 11 20.71 1.59 4.40 0.0
6 -2 11 16.95 1.93 4.31 180.0
7 -2 11 24.52 2.37 4.96 0.0
-6 -1 11 0.63 1.11 0.15 0.0
-5 -1 11 30.04 3.10 5.13 180.0
-4 -1 11 283.82 15.02 16.27 0.0
-3 -1 11 20.86 1.84 4.53 0.0
-2 -1 11 267.07 6.31 15.15 0.0
-1 -1 11 71.53 2.65 8.88 180.0
0 -1 11 447.41 12.66 20.61 0.0
1 -1 11 3.77 1.31 0.94 180.0
2 -1 11 96.11 3.34 10.52 0.0
3 -1 11 520.63 16.17 23.07 180.0
4 -1 11 124.14 3.99 10.64 180.0
5 -1 11 30.39 1.84 5.72 180.0
6 -1 11 59.25 4.46 7.90 0.0
7 -1 11 43.72 2.46 6.04 180.0
-6 0 11 3.90 1.46 0.93 180.0
-5 0 11 1.15 0.93 0.79 180.0
-4 0 11 17.48 2.89 4.03 180.0
-3 0 11 438.09 19.77 21.45 0.0
-2 0 11 4.09 0.65 2.57 180.0
-1 0 11 137.60 4.11 11.62 0.0
0 0 11 44.17 2.16 6.89 180.0
1 0 11 17.22 1.17 4.67 0.0
2 0 11 641.28 16.49 24.64 180.0
3 0 11 7.52 1.48 2.74 0.0
4 0 11 10.73 1.74 3.02 180.0
5 0 11 27.40 2.50 5.26 0.0
6 0 11 12.60 1.61 3.64 180.0
7 0 11 2.90 1.09 0.79 0.0
-5 1 11 1.37 2.21 1.27 180.0
-4 1 11 9.32 2.25 3.01 0.0
-3 1 11 3.50 0.63 1.70 180.0
-2 1 11 194.51 6.29 14.36 0.0
-1 1 11 77.98 2.47 8.05 180.0
0 1 11 184.15 5.24 12.81 0.0
1 1 11 46.88 2.23 6.84 180.0
2 1 11 123.88 3.52 11.44 0.0
3 1 11 46.58 1.99 6.44 180.0
4 1 11 132.23 3.51 11.97 0.0
5 1 11 2.07 0.71 0.68 0.0
6 1 11 54.82 3.82 7.76 0.0
7 1 11 1.14 1.77 0.70 180.0
8 1 11 1.09 1.25 0.23 180.0
-5 2 11 24.37 2.18 4.75 0.0
-4 2 11 5.42 2.23 1.94 180.0
-3 2 11 1.88 0.39 0.67 0.0
-2 2 11 26.30 1.60 5.40 180.0
-1 2 11 105.50 4.81 10.78 0.0
0 2 11 3.08 1.18 1.91 0.0
1 2 11 312.57 8.96 17.14 0.0
2 2 11 316.31 8.91 18.55 180.0
3 2 11 47.26 1.99 7.18 0.0
4 2 11 12.11 1.06 3.33 0.0
5 2 11 146.20 4.75 11.74 0.0
6 2 11 46.57 2.89 6.79 180.0
7 2 11 2.19 1.04 1.08 0.0
8 2 11 3.17 1.38 2.42 180.0
-4 3 11 8.73 1.91 2.41 0.0
-3 3 11 0.82 0.73 0.37 0.0
-2 3 11 5.05 1.15 1.72 0.0
-1 3 11 130.07 4.61 10.75 180.0
0 3 11 0.96 0.57 0.74 0.0
1 3 11 60.49 2.60 7.04 180.0
2 3 11 271.56 6.91 16.30 0.0
3 3 11 40.17 1.73 6.60 180.0
4 3 11 30.65 1.68 5.70 0.0
5 3 11 88.26 3.13 9.89 180.0
6 3 11 125.64 5.89 12.00 0.0
7 3 11 3.53 1.18 1.53 180.0
8 3 11 1.37 1.65 0.22 0.0
-4 4 11 4.75 2.74 2.71 180.0
-3 4 11 2.85 0.74 1.38 0.0
-2 4 11 1.45 0.80 1.52 180.0
-1 4 11 1.39 0.79 0.86 180.0
0 4 11 55.53 5.09 7.15 180.0
1 4 11 32.64 1.96 6.17 0.0
2 4 11 15.43 1.16 3.73 180.0
3 4 11 247.63 5.72 15.92 0.0
4 4 11 3.16 1.42 0.92 180.0
5 4 11 52.49 2.91 7.37 0.0
6 4 11 54.32 3.44 7.11 180.0
7 4 11 136.06 7.65 10.64 0.0
8 4 11 6.25 3.79 3.61 180.0
-3 5 11 0.85 1.04 1.08 180.0
-2 5 11 3.23 1.70 2.17 0.0
-1 5 11 44.69 3.75 7.05 180.0
0 5 11 22.92 2.75 4.08 0.0
1 5 11 37.92 2.62 5.97 0.0
2 5 11 0.65 0.87 0.68 0.0
3 5 11 226.84 7.44 14.60 180.0
4 5 11 167.93 5.40 12.50 0.0
5 5 11 8.01 0.88 2.04 180.0
6 5 11 22.31 1.78 4.48 0.0
7 5 11 41.80 2.60 7.20 180.0
8 5 11 8.80 1.61 3.20 0.0
-2 6 11 7.47 4.35 3.99 180.0
-1 6 11 48.29 3.68 7.14 0.0
0 6 11 13.08 1.96 3.41 180.0
1 6 11 0.00 1.03 1.21 180.0
2 6 11 25.50 1.97 4.95 180.0
3 6 11 3.97 1.67 1.06 0.0
4 6 11 53.58 3.00 7.70 180.0
5 6 11 63.35 4.10 7.37 0.0
6 6 11 25.86 2.45 5.72 180.0
7 6 11 12.20 2.04 3.36 0.0
8 6 11 12.71 1.97 2.79 180.0
-1 7 11 8.68 1.79 3.22 180.0
0 7 11 10.00 3.93 3.30 0.0
1 7 11 32.18 3.65 6.25 180.0
2 7 11 52.91 3.89 6.77 0.0
3 7 11 18.11 2.98 4.40 180.0
4 7 11 1.92 1.64 1.14 180.0
5 7 11 8.60 1.50 2.83 180.0
6 7 11 32.59 2.19 5.82 0.0
7 7 11 5.81 2.38 2.44 180.0
0 8 11 3.27 1.64 1.87 180.0
1 8 11 19.65 5.58 4.46 0.0
2 8 11 82.27 7.13 8.96 180.0
3 8 11 18.49 3.37 3.81 0.0
4 8 11 1.88 2.77 0.26 0.0
5 8 11 21.90 3.01 4.23 0.0
6 8 11 16.96 3.73 3.81 180.0
7 8 11 0.35 1.17 0.24 180.0
2 9 11 14.88 2.52 3.55 0.0
3 9 11 1.83 2.17 1.43 180.0
4 9 11 8.94 3.44 3.16 0.0
5 9 11 6.55 1.86 2.79 180.0
-3 -8 12 14.93 3.01 3.29 180.0
-2 -8 12 14.29 3.00 3.61 0.0
-1 -8 12 7.55 1.32 2.25 180.0
0 -8 12 8.18 3.19 3.28 0.0
-4 -7 12 1.00 1.42 1.25 0.0
-3 -7 12 42.43 3.57 6.84 0.0
-2 -7 12 5.27 1.47 2.56 180.0
-1 -7 12 8.45 2.49 3.61 0.0
0 -7 12 24.02 3.41 4.47 180.0
1 -7 12 7.53 1.38 2.09 0.0
2 -7 12 48.63 3.49 7.47 180.0
-5 -6 12 25.85 3.01 5.17 180.0
-4 -6 12 25.08 2.31 4.81 0.0
-3 -6 12 9.18 1.63 3.67 0.0
-2 -6 12 8.77 1.42 2.43 0.0
-1 -6 12 20.69 3.98 4.34 180.0
0 -6 12 16.94 2.14 3.85 0.0
1 -6 12 76.55 6.07 9.12 180.0
2 -6 12 1.03 0.97 0.34 180.0
3 -6 12 17.67 3.33 4.31 180.0
-5 -5 12 33.80 2.86 5.23 0.0
-4 -5 12 11.61 2.02 3.45 180.0
-3 -5 12 29.22 2.44 5.10 0.0
-2 -5 12 1.28 0.86 0.57 180.0
-1 -5 12 2.52 0.80 0.97 0.0
0 -5 12 47.29 2.97 6.78 180.0
1 -5 12 2.16 0.90 1.43 0.0
2 -5 12 12.51 2.36 3.90 180.0
3 -5 12 14.54 2.25 4.26 0.0
4 -5 12 12.60 5.21 4.30 180.0
-5 -4 12 3.91 2.23 1.14 180.0
-4 -4 12 93.96 6.41 9.70 0.0
-3 -4 12 26.93 2.33 4.16 180.0
-2 -4 12 38.53 2.65 6.31 180.0
-1 -4 12 196.28 7.23 14.06 180.0
0 -4 12 94.92 4.02 10.21 0.0
1 -4 12 8.90 1.17 2.46 0.0
2 -4 12 6.13 0.91 2.04 180.0
3 -4 12 85.20 3.86 8.88 180.0
4 -4 12 33.85 2.30 6.61 0.0
5 -4 12 3.13 2.35 0.56 0.0
-6 -3 12 2.13 1.26 0.92 180.0
-5 -3 12 3.35 1.98 2.35 0.0
-4 -3 12 31.54 2.54 5.83 180.0
-3 -3 12 12.96 1.17 3.83 0.0
-2 -3 12 313.96 11.89 16.82 180.0
-1 -3 12 8.55 1.04 3.78 0.0
0 -3 12 98.46 4.28 9.46 180.0
1 -3 12 7.32 1.36 2.69 180.0
2 -3 12 27.76 2.48 4.93 180.0
3 -3 12 278.39 14.45 16.46 0.0
4 -3 12 3.37 1.60 2.01 180.0
5 -3 12 0.78 1.55 1.27 0.0
6 -3 12 8.43 1.69 2.63 180.0
-6 -2 12 7.52 2.65 0.62 0.0
-5 -2 12 1.81 1.52 0.63 0.0
-4 -2 12 25.68 1.92 4.67 0.0
-3 -2 12 213.11 8.09 13.98 180.0
-2 -2 12 18.93 1.89 4.26 0.0
-1 -2 12 280.11 7.14 16.31 180.0
0 -2 12 271.46 8.19 16.67 0.0
1 -2 12 86.41 3.49 9.07 180.0
2 -2 12 55.34 2.82 7.67 0.0
3 -2 12 2.35 2.11 1.33 180.0
4 -2 12 144.95 6.98 11.32 0.0
5 -2 12 42.12 2.90 6.51 180.0
6 -2 12 3.50 1.70 2.52 0.0
-5 -1 12 31.05 2.12 5.35 0.0
-4 -1 12 75.94 5.97 8.79 180.0
-3 -1 12 6.50 0.85 2.17 0.0
-2 -1 12 55.06 2.59 8.46 180.0
-1 -1 12 257.43 6.17 16.15 0.0
0 -1 12 235.26 5.56 14.10 180.0
1 -1 12 268.73 6.50 16.46 0.0
2 -1 12 574.13 10.96 22.97 180.0
3 -1 12 15.65 1.47 3.63 0.0
4 -1 12 10.98 1.82 4.05 180.0
5 -1 12 15.67 2.21 4.20 0.0
6 -1 12 56.98 3.27 8.00 180.0
7 -1 12 9.91 1.68 2.98 0.0
-5 0 12 5.48 1.75 1.43 180.0
-4 0 12 41.90 4.15 6.18 0.0
-3 0 12 86.84 4.40 10.06 180.0
-2 0 12 97.74 3.38 9.55 0.0
-1 0 12 44.88 2.46 6.49 180.0
0 0 12 0.75 0.61 0.80 0.0
1 0 12 608.63 20.56 23.96 180.0
2 0 12 473.18 11.54 22.67 0.0
3 0 12 358.11 9.16 18.98 180.0
4 0 12 31.23 1.96 5.26 180.0
5 0 12 63.66 3.20 7.74 180.0
6 0 12 42.64 2.94 6.70 0.0
7 0 12 0.20 1.05 0.12 180.0
-5 1 12 11.81 3.19 3.58 0.0
-4 1 12 0.01 1.36 0.02 0.0
-3 1 12 19.80 1.42 5.23 0.0
-2 1 12 3.42 1.29 1.52 180.0
-1 1 12 67.11 2.84 8.11 0.0
0 1 12 91.69 2.88 9.40 180.0
1 1 12 75.78 2.37 9.00 0.0
2 1 12 85.34 3.37 8.94 180.0
3 1 12 28.30 1.82 5.71 0.0
4 1 12 200.49 6.74 13.53 180.0
5 1 12 49.34 2.88 7.79 0.0
6 1 12 36.63 2.67 6.49 180.0
7 1 12 17.62 2.15 3.63 0.0
-5 2 12 11.80 2.56 3.74 180.0
-4 2 12 14.18 2.64 3.95 0.0
-3 2 12 16.58 2.26 4.40 0.0
-2 2 12 4.94 1.38 2.43 0.0
-1 2 12 0.04 0.69 0.18 180.0
0 2 12 112.62 4.28 10.07 0.0
1 2 12 1.37 0.84 1.11 180.0
2 2 12 96.75 2.96 9.63 180.0
3 2 12 358.51 8.28 18.54 180.0
4 2 12 39.93 2.49 7.25 0.0
5 2 12 15.30 1.71 3.72 180.0
6 2 12 22.31 1.60 3.98 0.0
7 2 12 59.32 3.97 7.95 180.0
8 2 12 2.56 1.84 1.16 0.0
-4 3 12 3.93 3.39 2.18 180.0
-3 3 12 3.26 0.95 2.16 180.0
-2 3 12 2.87 1.31 2.08 0.0
-1 3 12 117.84 3.98 10.88 0.0
0 3 12 5.15 1.56 2.31 180.0
1 3 12 237.60 5.48 15.21 180.0
2 3 12 24.23 1.93 4.86 180.0
3 3 12 50.69 2.37 6.47 0.0
4 3 12 25.03 1.53 4.69 180.0
5 3 12 60.43 3.82 6.97 0.0
6 3 12 60.72 3.14 8.10 180.0
7 3 12 28.43 2.66 5.49 0.0
8 3 12 1.21 1.28 1.55 180.0
-3 4 12 2.86 0.96 2.42 180.0
-2 4 12 1.68 0.92 0.58 0.0
-1 4 12 29.08 1.78 5.78 180.0
0 4 12 6.96 1.54 2.77 0.0
1 4 12 32.88 2.21 6.25 0.0
2 4 12 72.73 3.19 7.75 0.0
3 4 12 29.27 1.73 5.99 180.0
4 4 12 47.55 2.70 6.62 0.0
5 4 12 12.70 1.36 3.63 0.0
6 4 12 59.84 4.85 8.81 0.0
7 4 12 52.86 3.44 7.47 180.0
8 4 12 46.81 3.25 6.36 0.0
-3 5 12 16.74 2.00 4.00 0.0
-2 5 12 32.73 1.97 6.41 180.0
-1 5 12 27.76 3.65 4.65 0.0
0 5 12 4.30 1.18 2.04 180.0
1 5 12 10.75 1.55 3.75 0.0
2 5 12 41.26 2.95 6.36 180.0
3 5 12 315.86 9.44 17.84 0.0
4 5 12 1.83 1.21 1.90 0.0
5 5 12 2.34 1.22 1.40 0.0
6 5 12 64.59 4.32 7.08 180.0
7 5 12 15.16 2.03 3.97 0.0
8 5 12 65.34 4.06 7.97 180.0
-1 6 12 43.70 4.21 6.83 180.0
0 6 12 28.93 3.25 5.56 0.0
1 6 12 148.71 8.11 11.34 180.0
2 6 12 124.39 6.51 11.19 0.0
3 6 12 16.55 1.87 3.74 0.0
4 6 12 82.02 5.36 9.27 0.0
5 6 12 127.16 7.80 11.00 180.0
6 6 12 20.75 2.05 4.64 0.0
7 6 12 1.83 1.06 1.36 180.0
-1 7 12 8.96 1.64 2.75 0.0
0 7 12 54.30 4.46 6.85 180.0
1 7 12 165.15 10.14 12.23 0.0
2 7 12 50.82 8.42 7.33 180.0
3 7 12 26.96 2.58 5.01 0.0
4 7 12 0.95 1.11 0.47 180.0
5 7 12 58.20 6.65 7.76 0.0
6 7 12 9.84 1.52 3.63 180.0
7 7 12 4.67 1.43 2.40 0.0
1 8 12 5.31 1.91 3.18 180.0
2 8 12 35.07 5.83 5.75 0.0
3 8 12 16.99 2.85 4.45 180.0
4 8 12 15.37 2.91 3.44 0.0
5 8 12 16.58 2.76 3.77 180.0
6 8 12 8.38 2.38 2.73 0.0
3 9 12 16.23 3.39 3.95 0.0
4 9 12 5.08 1.67 2.54 180.0
-3 -7 13 26.02 4.45 5.27 180.0
-2 -7 13 2.18 1.19 1.73 180.0
-1 -7 13 11.28 1.96 2.83 180.0
0 -7 13 4.53 1.60 1.92 0.0
1 -7 13 3.19 6.26 1.69 0.0
-4 -6 13 15.07 2.21 3.30 180.0
-3 -6 13 3.72 0.94 2.72 180.0
-2 -6 13 1.21 1.31 0.79 180.0
-1 -6 13 6.27 1.81 2.92 0.0
0 -6 13 32.29 4.26 5.76 180.0
1 -6 13 9.35 2.32 3.27 180.0
2 -6 13 3.05 1.26 2.20 0.0
3 -6 13 3.44 1.44 2.61 0.0
-5 -5 13 3.48 1.64 0.91 180.0
-4 -5 13 8.86 1.42 3.87 0.0
-3 -5 13 16.13 1.85 3.52 180.0
-2 -5 13 25.45 2.65 4.67 0.0
-1 -5 13 28.12 2.35 5.46 180.0
0 -5 13 6.65 1.26 2.73 0.0
1 -5 13 4.65 1.63 2.83 180.0
2 -5 13 0.93 2.10 0.28 0.0
3 -5 13 13.32 2.34 3.78 180.0
4 -5 13 4.68 5.19 3.36 0.0
-5 -4 13 1.61 1.19 0.26 180.0
-4 -4 13 57.32 5.55 7.43 180.0
-3 -4 13 80.51 5.34 9.35 0.0
-2 -4 13 5.56 1.55 2.72 180.0
-1 -4 13 121.11 6.09 10.77 0.0
0 -4 13 185.48 8.43 13.80 180.0
1 -4 13 6.79 1.17 2.15 0.0
2 -4 13 127.98 6.75 11.80 180.0
3 -4 13 41.66 2.97 7.06 0.0
4 -4 13 5.02 1.47 2.49 180.0
5 -4 13 3.43 2.38 1.46 0.0
-5 -3 13 1.27 1.07 1.83 180.0
-4 -3 13 28.66 2.82 5.90 0.0
-3 -3 13 124.12 8.51 11.11 180.0
-2 -3 13 115.88 5.45 11.87 0.0
-1 -3 13 163.35 5.49 12.38 180.0
0 -3 13 47.91 3.30 7.21 0.0
1 -3 13 323.48 9.97 17.96 180.0
2 -3 13 301.25 10.24 16.97 0.0
3 -3 13 115.28 5.62 10.50 180.0
4 -3 13 35.59 3.24 5.97 0.0
5 -3 13 12.08 2.36 3.10 180.0
-5 -2 13 8.94 1.84 2.13 0.0
-4 -2 13 11.44 1.46 3.41 180.0
-3 -2 13 104.08 4.51 10.56 0.0
-2 -2 13 244.59 8.33 14.71 180.0
-1 -2 13 18.81 1.71 4.80 0.0
0 -2 13 201.79 7.43 14.32 180.0
1 -2 13 705.79 20.59 25.27 0.0
2 -2 13 49.01 2.90 7.94 180.0
3 -2 13 143.47 6.19 12.08 0.0
4 -2 13 77.57 3.47 9.26 180.0
5 -2 13 70.34 4.52 8.64 0.0
6 -2 13 7.17 3.79 3.86 180.0
-5 -1 13 46.14 3.47 6.33 180.0
-4 -1 13 31.14 3.09 5.12 0.0
-3 -1 13 18.04 1.76 4.13 180.0
-2 -1 13 18.55 1.80 4.49 180.0
-1 -1 13 65.30 3.04 8.02 180.0
0 -1 13 256.14 7.70 16.02 0.0
1 -1 13 343.37 9.90 17.95 180.0
2 -1 13 109.03 4.21 9.70 0.0
3 -1 13 18.99 2.03 3.67 0.0
4 -1 13 83.13 4.29 8.98 0.0
5 -1 13 103.29 4.11 10.31 180.0
6 -1 13 23.88 1.82 4.39 0.0
7 -1 13 29.54 2.48 5.48 180.0
-5 0 13 5.38 1.94 2.09 0.0
-4 0 13 59.75 8.12 8.10 180.0
-3 0 13 9.33 1.18 3.62 180.0
-2 0 13 2.31 0.98 1.36 180.0
-1 0 13 0.00 0.90 0.05 0.0
0 0 13 57.91 2.64 7.40 180.0
1 0 13 44.86 3.06 6.53 180.0
2 0 13 6.24 0.84 3.26 0.0
3 0 13 472.81 13.51 21.16 0.0
4 0 13 4.15 0.96 2.53 180.0
5 0 13 4.75 1.34 1.59 180.0
6 0 13 29.64 2.26 5.51 180.0
7 0 13 1.59 0.86 2.05 0.0
-4 1 13 2.44 1.44 2.27 180.0
-3 1 13 4.94 0.87 2.00 180.0
-2 1 13 5.83 0.90 3.03 180.0
-1 1 13 60.50 3.11 7.87 180.0
0 1 13 1.26 1.00 1.02 0.0
1 1 13 605.28 11.75 23.97 0.0
2 1 13 5.55 1.26 2.65 0.0
3 1 13 67.73 2.92 8.08 180.0
4 1 13 14.24 1.83 3.62 0.0
5 1 13 4.84 1.07 1.17 180.0
6 1 13 22.18 2.34 4.57 0.0
7 1 13 33.58 3.13 5.61 180.0
-4 2 13 13.33 2.57 3.60 180.0
-3 2 13 2.02 0.77 1.10 180.0
-2 2 13 3.12 2.01 0.72 180.0
-1 2 13 53.96 2.94 7.33 0.0
0 2 13 0.00 1.53 0.28 180.0
1 2 13 67.63 3.02 8.65 180.0
2 2 13 7.18 1.15 3.13 0.0
3 2 13 50.13 2.64 7.54 0.0
4 2 13 193.52 6.51 12.56 180.0
5 2 13 62.75 3.26 8.42 180.0
6 2 13 44.77 3.08 6.82 180.0
7 2 13 46.16 3.08 7.08 0.0
-4 3 13 4.42 1.61 2.73 0.0
-3 3 13 6.88 1.69 2.48 180.0
-2 3 13 40.48 3.06 7.11 0.0
-1 3 13 57.95 3.02 7.41 180.0
0 3 13 3.73 0.66 1.82 0.0
1 3 13 29.51 2.38 5.74 180.0
2 3 13 62.52 3.06 8.28 0.0
3 3 13 168.96 5.40 12.67 180.0
4 3 13 34.59 2.14 6.13 180.0
5 3 13 139.72 7.07 11.29 180.0
6 3 13 77.52 5.00 7.78 0.0
7 3 13 30.97 1.89 4.69 180.0
8 3 13 64.95 5.24 7.54 0.0
-3 4 13 31.06 2.25 6.85 0.0
-2 4 13 8.19 1.33 2.92 180.0
-1 4 13 41.68 2.80 6.67 0.0
0 4 13 94.56 4.95 9.49 180.0
1 4 13 386.66 13.72 19.05 0.0
2 4 13 271.82 9.57 16.43 180.0
3 4 13 11.48 1.63 3.28 180.0
4 4 13 113.10 6.27 10.39 180.0
5 4 13 99.70 5.87 9.53 0.0
6 4 13 38.41 3.26 6.72 180.0
7 4 13 33.44 1.98 6.18 0.0
8 4 13 34.12 2.50 5.23 180.0
-2 5 13 33.48 2.82 5.88 0.0
-1 5 13 10.14 1.63 3.16 180.0
0 5 13 140.26 7.24 11.52 0.0
1 5 13 177.63 7.59 12.72 180.0
2 5 13 80.32 5.58 8.45 0.0
3 5 13 369.77 17.54 19.09 180.0
4 5 13 11.13 1.39 3.81 0.0
5 5 13 32.25 2.68 6.15 180.0
6 5 13 4.37 1.15 2.56 0.0
7 5 13 34.66 2.73 5.32 180.0
-1 6 13 26.66 2.20 5.23 0.0
0 6 13 62.06 5.00 7.99 180.0
1 6 13 47.34 4.10 6.72 0.0
2 6 13 36.16 2.94 5.37 180.0
3 6 13 6.93 2.24 3.05 0.0
4 6 13 123.37 9.85 11.07 180.0
5 6 13 31.34 2.70 5.68 0.0
6 6 13 41.24 2.97 6.16 180.0
7 6 13 1.92 1.53 0.61 0.0
0 7 13 5.92 1.66 2.71 0.0
1 7 13 4.77 1.99 1.20 180.0
2 7 13 5.13 1.25 2.73 0.0
3 7 13 13.51 2.09 2.87 180.0
4 7 13 4.13 1.54 2.23 0.0
5 7 13 6.18 2.00 2.59 180.0
6 7 13 14.47 1.93 3.97 0.0
7 7 13 1.28 1.95 1.28 180.0
1 8 13 18.11 2.61 3.12 180.0
2 8 13 1.72 1.36 1.08 180.0
3 8 13 26.13 2.56 3.91 0.0
4 8 13 0.00 2.09 0.59 0.0
5 8 13 2.64 1.55 0.76 0.0
6 8 13 0.59 3.29 2.20 180.0
-2 -7 14 3.55 1.30 1.43 180.0
-1 -7 14 17.36 3.15 4.33 0.0
0 -7 14 2.25 1.98 0.72 180.0
-3 -6 14 14.91 3.01 4.45 180.0
-2 -6 14 30.10 2.53 5.66 0.0
-1 -6 14 40.68 2.05 6.27 180.0
0 -6 14 46.80 4.15 7.53 0.0
1 -6 14 2.55 1.11 0.78 180.0
2 -6 14 43.98 3.46 6.15 0.0
-4 -5 14 29.32 3.10 5.74 180.0
-3 -5 14 54.47 2.90 7.69 0.0
-2 -5 14 72.40 5.84 9.19 180.0
-1 -5 14 28.50 2.67 5.44 0.0
0 -5 14 27.69 3.89 5.63 180.0
1 -5 14 333.47 25.22 18.88 0.0
2 -5 14 58.56 3.15 8.60 180.0
3 -5 14 6.35 1.72 2.50 0.0
-4 -4 14 26.46 3.03 5.80 0.0
-3 -4 14 91.60 6.76 10.08 180.0
-2 -4 14 25.60 2.32 5.10 0.0
-1 -4 14 19.90 1.78 4.99 180.0
0 -4 14 242.13 11.27 15.00 0.0
1 -4 14 279.25 10.15 17.00 180.0
2 -4 14 65.47 4.27 9.11 0.0
3 -4 14 45.10 2.54 7.41 180.0
4 -4 14 16.35 3.46 4.84 0.0
-5 -3 14 4.93 2.29 2.07 0.0
-4 -3 14 39.64 3.62 6.58 180.0
-3 -3 14 47.13 3.25 7.45 0.0
-2 -3 14 1.39 1.16 0.35 180.0
-1 -3 14 12.00 1.58 3.43 0.0
0 -3 14 175.97 7.58 13.45 180.0
1 -3 14 93.80 4.41 9.36 0.0
2 -3 14 88.12 3.48 10.07 180.0
3 -3 14 30.87 3.49 5.45 0.0
4 -3 14 49.69 3.34 7.35 180.0
5 -3 14 10.50 1.72 3.34 0.0
-5 -2 14 9.18 2.13 2.29 180.0
-4 -2 14 4.27 2.29 1.81 0.0
-3 -2 14 2.61 2.56 1.19 0.0
-2 -2 14 21.85 1.66 5.19 0.0
-1 -2 14 19.55 1.74 4.63 180.0
0 -2 14 57.16 3.71 7.18 0.0
1 -2 14 20.18 2.82 3.37 0.0
2 -2 14 86.11 4.05 9.76 180.0
3 -2 14 222.91 7.51 14.97 180.0
4 -2 14 67.85 4.92 8.55 0.0
5 -2 14 5.21 1.25 2.17 180.0
6 -2 14 6.02 1.49 2.66 0.0
-5 -1 14 24.59 2.36 4.66 0.0
-4 -1 14 1.86 1.28 1.33 0.0
-3 -1 14 0.00 0.72 0.08 0.0
-2 -1 14 5.30 1.00 3.52 0.0
-1 -1 14 14.68 1.86 4.47 0.0
0 -1 14 9.58 3.36 3.62 180.0
1 -1 14 130.30 4.11 11.69 180.0
2 -1 14 16.02 1.71 4.34 180.0
3 -1 14 11.67 1.97 3.67 180.0
4 -1 14 11.43 3.72 4.13 180.0
5 -1 14 1.83 1.88 1.13 0.0
6 -1 14 19.34 2.31 3.31 180.0
-4 0 14 62.18 5.83 7.37 0.0
-3 0 14 2.19 2.03 1.63 0.0
-2 0 14 2.28 0.71 0.60 180.0
-1 0 14 79.36 4.06 8.20 180.0
0 0 14 45.15 3.56 6.89 180.0
1 0 14 16.84 1.69 4.37 0.0
2 0 14 3.10 0.76 1.31 0.0
3 0 14 100.64 3.61 9.79 180.0
4 0 14 2.45 1.45 0.50 0.0
5 0 14 13.20 1.38 3.94 0.0
6 0 14 25.79 4.04 5.56 0.0
7 0 14 25.39 2.02 5.11 180.0
-4 1 14 0.07 1.73 0.61 180.0
-3 1 14 40.84 2.73 6.72 0.0
-2 1 14 50.65 2.70 7.47 180.0
-1 1 14 23.09 1.57 4.53 0.0
0 1 14 8.68 1.16 2.69 180.0
1 1 14 3.83 0.91 1.82 0.0
2 1 14 60.34 3.01 7.66 180.0
3 1 14 155.79 5.29 11.79 0.0
4 1 14 0.43 0.86 0.81 0.0
5 1 14 48.09 2.77 6.60 0.0
6 1 14 32.86 2.13 5.07 180.0
7 1 14 19.44 1.90 4.19 0.0
-4 2 14 17.27 4.19 3.75 0.0
-3 2 14 48.15 3.35 7.91 180.0
-2 2 14 9.83 1.43 2.91 0.0
-1 2 14 24.94 1.74 4.94 180.0
0 2 14 228.95 7.86 14.33 0.0
1 2 14 391.11 12.03 19.00 180.0
2 2 14 23.61 2.07 4.62 0.0
3 2 14 30.30 2.19 5.34 180.0
4 2 14 238.17 9.85 15.21 0.0
5 2 14 37.46 2.49 5.67 180.0
6 2 14 4.04 1.73 2.32 0.0
7 2 14 102.98 7.14 10.15 180.0
-3 3 14 4.03 0.98 2.67 0.0
-2 3 14 54.21 3.25 7.02 180.0
-1 3 14 24.90 2.15 5.02 0.0
0 3 14 239.34 11.57 15.59 180.0
1 3 14 226.74 7.99 14.68 0.0
2 3 14 85.84 3.62 8.75 180.0
3 3 14 133.24 4.68 12.14 0.0
4 3 14 88.10 4.27 9.64 180.0
5 3 14 64.93 3.03 9.71 0.0
6 3 14 34.78 2.55 5.86 180.0
7 3 14 35.95 2.54 4.89 0.0
-2 4 14 0.72 0.61 0.87 180.0
-1 4 14 27.19 2.87 5.58 180.0
0 4 14 136.27 6.62 11.09 0.0
1 4 14 152.86 9.97 11.71 180.0
2 4 14 110.68 5.35 10.52 0.0
3 4 14 6.65 1.23 2.72 180.0
4 4 14 31.88 2.79 6.30 0.0
5 4 14 72.22 7.01 8.64 180.0
6 4 14 88.03 5.16 8.97 0.0
7 4 14 6.27 1.50 2.43 180.0
-2 5 14 4.60 1.79 1.65 180.0
-1 5 14 4.29 2.86 2.71 0.0
0 5 14 19.70 2.18 4.04 180.0
1 5 14 0.05 1.36 1.26 180.0
2 5 14 23.14 2.34 5.76 180.0
3 5 14 107.82 8.60 9.31 0.0
4 5 14 48.02 2.68 6.91 180.0
5 5 14 1.43 0.90 0.68 180.0
6 5 14 9.92 2.67 3.70 180.0
7 5 14 2.49 2.85 0.33 0.0
-1 6 14 13.58 3.77 3.76 180.0
0 6 14 3.11 3.16 1.07 180.0
1 6 14 15.41 2.07 3.58 0.0
2 6 14 4.66 2.10 2.95 180.0
3 6 14 97.23 7.29 9.88 180.0
4 6 14 2.43 1.20 1.86 0.0
5 6 14 0.51 1.01 0.46 180.0
6 6 14 13.09 1.78 3.26 0.0
7 6 14 0.13 1.25 0.29 0.0
1 7 14 4.53 3.37 2.50 180.0
2 7 14 8.93 3.84 3.70 180.0
3 7 14 1.41 2.31 0.86 180.0
4 7 14 0.00 1.51 0.56 0.0
5 7 14 5.34 3.70 0.75 0.0
6 7 14 5.93 1.94 2.85 180.0
3 8 14 3.81 2.30 1.72 180.0
4 8 14 0.14 1.10 0.08 180.0
-2 -6 15 5.47 1.81 2.51 180.0
-1 -6 15 36.04 3.15 5.34 0.0
0 -6 15 85.40 7.57 10.22 180.0
1 -6 15 49.33 3.61 7.35 0.0
-3 -5 15 6.09 2.15 3.51 180.0
-2 -5 15 22.84 2.13 4.51 0.0
-1 -5 15 1.61 2.10 1.01 180.0
0 -5 15 73.90 5.37 8.62 0.0
1 -5 15 82.65 5.08 9.51 180.0
2 -5 15 17.21 2.98 4.30 0.0
3 -5 15 5.69 2.23 2.24 180.0
-4 -4 15 10.56 2.85 2.97 180.0
-3 -4 15 2.57 0.86 1.32 0.0
-2 -4 15 4.33 1.62 1.50 180.0
-1 -4 15 28.09 2.97 5.12 0.0
0 -4 15 23.85 2.22 5.17 180.0
1 -4 15 5.97 1.46 3.67 0.0
2 -4 15 0.11 1.06 0.10 180.0
3 -4 15 26.63 2.37 5.11 0.0
4 -4 15 6.83 1.50 2.81 180.0
-4 -3 15 4.37 4.15 1.65 0.0
-3 -3 15 25.47 2.19 4.55 180.0
-2 -3 15 1.04 1.78 0.38 180.0
-1 -3 15 6.77 2.17 3.50 180.0
0 -3 15 5.77 1.25 1.96 0.0
1 -3 15 37.18 3.14 6.41 0.0
2 -3 15 56.50 4.52 8.18 0.0
3 -3 15 15.79 1.92 4.11 180.0
4 -3 15 8.30 2.38 3.39 0.0
5 -3 15 10.39 1.93 2.70 0.0
-4 -2 15 12.92 2.22 2.72 180.0
-3 -2 15 0.00 1.48 0.63 0.0
-2 -2 15 30.33 2.63 6.22 180.0
-1 -2 15 55.78 4.17 7.19 0.0
0 -2 15 9.41 1.60 2.60 0.0
1 -2 15 0.28 1.03 1.55 180.0
2 -2 15 4.74 1.21 2.89 0.0
3 -2 15 118.89 5.23 10.65 0.0
4 -2 15 7.98 2.18 2.01 180.0
5 -2 15 10.16 1.68 2.35 0.0
-4 -1 15 1.06 2.70 0.46 180.0
-3 -1 15 30.07 2.23 5.40 180.0
-2 -1 15 13.19 2.83 4.23 0.0
-1 -1 15 10.74 1.96 2.77 180.0
0 -1 15 43.72 2.61 6.51 0.0
1 -1 15 83.69 4.26 8.98 180.0
2 -1 15 0.15 1.00 0.18 0.0
3 -1 15 1.91 1.68 0.63 180.0
4 -1 15 53.09 3.99 7.70 0.0
5 -1 15 10.16 2.42 3.28 180.0
6 -1 15 14.10 3.57 3.67 0.0
-4 0 15 50.98 5.01 7.32 180.0
-3 0 15 23.87 2.70 4.80 0.0
-2 0 15 5.43 0.98 1.57 180.0
-1 0 15 1.83 1.11 1.04 0.0
0 0 15 148.41 6.65 11.61 180.0
1 0 15 150.51 5.09 11.70 0.0
2 0 15 75.76 4.45 9.01 180.0
3 0 15 38.59 2.29 6.32 0.0
4 0 15 19.41 2.12 4.03 180.0
5 0 15 21.74 2.50 4.78 0.0
6 0 15 0.57 1.26 1.34 180.0
-4 1 15 10.09 2.43 3.57 0.0
-3 1 15 25.46 3.04 5.05 180.0
-2 1 15 19.97 1.95 4.04 0.0
-1 1 15 28.07 2.05 5.04 180.0
0 1 15 101.37 4.76 9.97 0.0
1 1 15 131.55 4.89 11.25 180.0
2 1 15 58.79 3.24 7.19 0.0
3 1 15 50.53 2.84 7.99 180.0
4 1 15 91.82 3.58 9.57 0.0
5 1 15 34.99 2.86 6.65 180.0
6 1 15 61.86 5.24 7.57 0.0
7 1 15 1.76 1.43 0.74 180.0
-3 2 15 43.23 3.09 5.81 0.0
-2 2 15 0.33 0.85 0.12 0.0
-1 2 15 6.33 1.22 2.25 0.0
0 2 15 270.44 10.23 15.60 180.0
1 2 15 43.30 2.45 6.43 0.0
2 2 15 23.05 1.52 5.00 180.0
3 2 15 46.26 3.87 7.00 0.0
4 2 15 96.91 3.54 10.70 180.0
5 2 15 40.65 2.99 6.16 0.0
6 2 15 19.35 2.47 4.00 180.0
7 2 15 18.20 2.64 3.86 0.0
-3 3 15 2.88 1.69 0.45 180.0
-2 3 15 7.52 1.33 2.95 0.0
-1 3 15 38.40 3.01 6.10 180.0
0 3 15 22.23 1.88 4.09 0.0
1 3 15 20.11 3.70 4.46 180.0
2 3 15 4.34 0.66 1.91 0.0
3 3 15 39.83 3.00 6.77 180.0
4 3 15 186.91 7.53 13.00 0.0
5 3 15 10.14 1.96 2.72 180.0
6 3 15 24.70 1.81 4.83 0.0
7 3 15 1.51 1.56 0.81 180.0
-2 4 15 3.88 1.33 1.95 180.0
-1 4 15 28.28 2.56 4.51 0.0
0 4 15 2.92 1.38 0.94 180.0
1 4 15 4.60 0.91 1.98 0.0
2 4 15 13.06 1.92 3.76 180.0
3 4 15 87.42 5.10 9.55 0.0
4 4 15 8.07 1.21 3.15 0.0
5 4 15 16.26 1.73 4.47 0.0
6 4 15 26.84 1.92 5.64 180.0
7 4 15 7.22 1.43 2.55 0.0
-1 5 15 0.86 2.30 1.63 180.0
0 5 15 0.73 1.07 0.16 0.0
1 5 15 4.49 1.21 1.47 0.0
2 5 15 102.88 7.19 9.74 0.0
3 5 15 10.54 1.78 2.89 180.0
4 5 15 0.00 1.12 0.39 0.0
5 5 15 2.26 1.69 0.73 180.0
6 5 15 3.02 1.18 1.51 0.0
7 5 15 41.65 4.53 6.00 180.0
0 6 15 5.01 1.39 1.78 180.0
1 6 15 0.00 1.12 1.26 0.0
2 6 15 14.33 3.34 3.56 0.0
3 6 15 73.20 7.50 7.64 0.0
4 6 15 22.68 2.87 4.67 180.0
5 6 15 0.15 1.22 0.12 180.0
6 6 15 4.99 2.20 2.08 180.0
1 7 15 0.00 1.24 1.53 180.0
2 7 15 16.39 2.22 2.92 0.0
3 7 15 2.16 1.58 0.29 0.0
4 7 15 4.35 1.47 2.11 0.0
5 7 15 6.58 1.69 1.92 180.0
-2 -5 16 18.61 2.15 3.86 180.0
-1 -5 16 10.15 1.83 3.57 0.0
0 -5 16 5.13 1.82 3.05 180.0
1 -5 16 7.71 2.51 2.92 0.0
2 -5 16 4.11 1.19 1.92 180.0
-3 -4 16 2.50 1.02 1.44 180.0
-2 -4 16 34.23 4.21 5.85 0.0
-1 -4 16 13.54 2.07 3.65 180.0
0 -4 16 3.85 1.68 1.68 0.0
1 -4 16 23.70 1.98 4.60 180.0
2 -4 16 20.37 2.59 4.21 0.0
3 -4 16 4.41 1.25 2.22 180.0
-3 -3 16 31.47 2.27 5.86 0.0
-2 -3 16 0.00 1.32 0.58 180.0
-1 -3 16 14.57 1.61 3.50 0.0
0 -3 16 13.33 2.47 3.17 180.0
1 -3 16 32.77 2.71 5.78 0.0
2 -3 16 12.72 3.93 3.49 180.0
3 -3 16 30.58 1.95 5.13 0.0
4 -3 16 7.49 2.61 4.03 180.0
-3 -2 16 7.89 2.77 3.20 180.0
-2 -2 16 26.82 2.14 5.07 0.0
-1 -2 16 0.18 1.08 0.63 180.0
0 -2 16 55.96 4.09 7.88 0.0
1 -2 16 1.60 1.14 1.35 0.0
2 -2 16 34.70 2.99 6.35 0.0
3 -2 16 51.85 3.52 7.36 180.0
4 -2 16 12.11 3.93 3.44 0.0
5 -2 16 6.64 1.34 3.36 180.0
-3 -1 16 10.11 2.75 3.30 0.0
-2 -1 16 0.00 1.12 0.74 180.0
-1 -1 16 9.46 1.24 2.57 0.0
0 -1 16 43.13 2.87 7.22 180.0
1 -1 16 216.88 8.50 13.77 0.0
2 -1 16 30.40 2.48 5.43 0.0
3 -1 16 1.19 1.09 1.13 180.0
4 -1 16 124.88 6.85 10.61 180.0
5 -1 16 43.89 3.05 6.39 0.0
-3 0 16 23.53 2.16 4.29 180.0
-2 0 16 0.00 1.01 0.08 180.0
-1 0 16 0.73 1.15 1.09 0.0
0 0 16 131.11 5.39 11.06 0.0
1 0 16 7.97 1.33 3.40 180.0
2 0 16 64.07 6.32 7.63 0.0
3 0 16 3.17 1.39 2.32 180.0
4 0 16 50.64 3.66 7.85 0.0
5 0 16 13.59 2.03 3.49 180.0
6 0 16 2.46 1.79 1.12 0.0
-3 1 16 16.76 2.22 3.00 0.0
-2 1 16 10.26 2.03 3.39 180.0
-1 1 16 44.69 3.06 6.79 0.0
0 1 16 0.05 1.35 1.12 0.0
1 1 16 86.21 3.42 9.18 0.0
2 1 16 14.32 2.42 3.97 180.0
3 1 16 64.35 4.54 7.93 0.0
4 1 16 32.17 2.57 5.54 180.0
5 1 16 32.28 2.31 5.24 0.0
6 1 16 28.37 2.53 5.25 180.0
-3 2 16 13.78 2.64 3.39 180.0
-2 2 16 21.74 2.21 4.17 0.0
-1 2 16 12.07 1.54 3.17 180.0
0 2 16 51.60 3.59 7.22 0.0
1 2 16 13.45 1.60 3.27 180.0
2 2 16 34.10 2.37 5.77 0.0
3 2 16 130.58 7.51 11.01 180.0
4 2 16 11.34 2.31 2.44 0.0
5 2 16 15.44 1.76 4.03 180.0
6 2 16 22.15 2.59 4.40 0.0
-2 3 16 4.29 1.58 2.85 180.0
-1 3 16 24.24 1.93 4.22 0.0
0 3 16 31.28 2.47 5.33 180.0
1 3 16 13.50 2.40 4.15 0.0
2 3 16 28.39 2.03 5.40 180.0
3 3 16 29.25 1.96 5.05 0.0
4 3 16 45.04 3.02 7.51 180.0
5 3 16 25.73 2.24 4.45 0.0
6 3 16 1.59 1.41 0.75 180.0
-1 4 16 14.83 2.54 3.73 180.0
0 4 16 21.79 2.40 4.63 0.0
1 4 16 20.62 2.10 4.34 180.0
2 4 16 0.21 0.82 0.57 0.0
3 4 16 39.10 3.14 6.05 180.0
4 4 16 25.31 2.29 4.52 0.0
5 4 16 0.86 1.17 1.05 180.0
6 4 16 34.95 4.11 5.82 0.0
0 5 16 2.22 1.73 1.36 180.0
1 5 16 0.05 1.45 0.73 0.0
2 5 16 79.37 4.29 8.35 180.0
3 5 16 1.59 1.70 1.88 0.0
4 5 16 1.32 0.93 1.21 180.0
5 5 16 0.64 1.26 1.15 0.0
6 5 16 2.93 1.06 1.96 180.0
1 6 16 3.59 1.73 1.13 180.0
2 6 16 5.36 1.58 2.68 180.0
3 6 16 21.98 2.24 4.41 180.0
4 6 16 44.53 3.63 6.09 0.0
5 6 16 1.80 1.32 0.65 180.0
3 7 16 6.85 1.91 1.64 0.0
4 7 16 1.45 2.35 1.78 180.0
-1 -5 17 8.90 1.77 2.99 180.0
0 -5 17 16.76 2.21 4.32 0.0
-2 -4 17 19.67 2.29 4.43 180.0
-1 -4 17 0.00 1.40 0.64 0.0
0 -4 17 6.16 1.42 2.23 180.0
1 -4 17 5.77 1.27 2.89 0.0
2 -4 17 18.09 2.23 4.08 180.0
-3 -3 17 11.55 2.97 3.26 180.0
-2 -3 17 1.94 0.89 0.64 180.0
-1 -3 17 0.00 1.18 0.07 0.0
0 -3 17 4.76 1.63 1.91 0.0
1 -3 17 50.08 2.75 7.29 180.0
2 -3 17 0.05 1.83 0.11 180.0
3 -3 17 0.92 1.38 0.35 180.0
-3 -2 17 36.78 3.18 5.37 0.0
-2 -2 17 2.82 1.10 2.47 180.0
-1 -2 17 4.43 2.16 1.59 0.0
0 -2 17 9.95 2.49 3.45 180.0
1 -2 17 9.21 1.74 2.81 180.0
2 -2 17 29.90 3.27 4.95 180.0
3 -2 17 29.44 3.99 5.06 0.0
4 -2 17 38.86 2.69 5.94 180.0
-3 -1 17 13.65 2.74 3.47 180.0
-2 -1 17 27.48 2.35 4.59 0.0
-1 -1 17 3.91 1.64 2.27 180.0
0 -1 17 19.80 2.02 4.10 0.0
1 -1 17 169.34 9.59 12.35 180.0
2 -1 17 4.41 2.28 2.64 180.0
3 -1 17 6.14 1.61 2.94 180.0
4 -1 17 11.73 1.86 3.89 0.0
5 -1 17 39.79 2.93 6.37 180.0
-3 0 17 24.14 2.66 4.72 0.0
-2 0 17 8.04 1.57 2.54 180.0
-1 0 17 7.56 1.46 2.13 0.0
0 0 17 88.10 5.39 9.19 180.0
1 0 17 106.28 8.21 9.55 0.0
2 0 17 37.87 2.88 6.22 180.0
3 0 17 9.30 1.56 3.36 0.0
4 0 17 43.64 4.48 5.63 180.0
5 0 17 13.51 2.12 3.94 0.0
-2 1 17 15.32 2.66 4.55 0.0
-1 1 17 30.32 1.63 5.33 180.0
0 1 17 42.61 2.89 5.96 0.0
1 1 17 18.96 1.85 4.76 180.0
2 1 17 105.78 6.94 9.74 0.0
3 1 17 57.49 3.65 7.57 180.0
4 1 17 15.38 2.17 4.55 0.0
5 1 17 32.62 3.63 5.12 180.0
6 1 17 5.49 2.19 2.01 0.0
-2 2 17 5.13 2.72 2.62 180.0
-1 2 17 31.39 2.42 6.18 0.0
0 2 17 23.74 2.20 4.22 180.0
1 2 17 9.10 1.39 3.07 0.0
2 2 17 31.49 2.61 5.81 180.0
3 2 17 82.68 6.00 8.84 0.0
4 2 17 27.92 2.75 4.75 180.0
5 2 17 6.69 1.28 1.81 0.0
6 2 17 41.20 3.03 6.39 180.0
-1 3 17 3.41 1.21 1.25 180.0
0 3 17 5.76 2.16 3.20 0.0
1 3 17 1.71 1.73 0.82 180.0
2 3 17 19.15 3.04 4.39 0.0
3 3 17 8.93 1.73 3.57 180.0
4 3 17 68.68 6.55 8.41 0.0
5 3 17 3.53 1.90 2.35 180.0
6 3 17 2.01 1.23 1.05 0.0
-1 4 17 1.11 2.14 1.12 0.0
0 4 17 6.24 1.66 2.14 180.0
1 4 17 22.77 2.98 4.42 0.0
2 4 17 10.58 1.58 3.55 0.0
3 4 17 4.69 1.13 2.15 0.0
4 4 17 27.85 2.96 4.90 180.0
5 4 17 20.06 1.95 3.33 0.0
6 4 17 10.06 1.62 2.94 180.0
1 5 17 11.40 3.37 3.05 180.0
2 5 17 9.83 3.74 2.12 0.0
3 5 17 1.48 1.80 0.95 180.0
4 5 17 3.10 1.11 1.63 0.0
5 5 17 1.49 0.73 1.55 180.0
2 6 17 4.21 3.32 0.73 180.0
3 6 17 8.49 2.17 2.99 0.0
4 6 17 14.06 2.34 2.70 180.0
0 -4 18 0.59 1.45 0.42 0.0
1 -4 18 22.92 1.88 4.56 180.0
-1 -3 18 3.00 1.10 1.13 180.0
0 -3 18 24.23 2.32 4.45 180.0
1 -3 18 85.78 4.90 9.27 0.0
2 -3 18 3.59 1.20 2.21 180.0
3 -3 18 0.00 5.20 0.61 0.0
-2 -2 18 3.14 1.14 1.88 0.0
-1 -2 18 23.70 2.06 4.89 180.0
0 -2 18 31.83 2.54 5.62 0.0
1 -2 18 12.73 1.74 3.29 180.0
2 -2 18 31.49 2.58 5.83 0.0
3 -2 18 17.50 1.64 4.00 180.0
-2 -1 18 18.34 2.41 4.79 180.0
-1 -1 18 25.27 2.48 4.94 0.0
0 -1 18 75.13 3.24 8.13 180.0
1 -1 18 6.79 1.30 3.10 0.0
2 -1 18 23.96 2.46 4.03 180.0
3 -1 18 39.36 3.02 6.51 0.0
4 -1 18 15.30 2.41 3.47 180.0
-2 0 18 2.45 1.11 1.44 0.0
-1 0 18 19.13 2.03 4.21 180.0
0 0 18 8.06 1.45 2.54 0.0
1 0 18 59.52 4.75 7.82 180.0
2 0 18 56.19 4.95 7.14 0.0
3 0 18 7.75 1.97 2.32 180.0
4 0 18 32.79 2.38 5.50 0.0
5 0 18 18.52 1.96 4.20 180.0
-1 1 18 3.57 1.05 1.05 0.0
0 1 18 1.12 1.09 0.90 180.0
1 1 18 8.97 2.36 2.62 0.0
2 1 18 41.85 2.96 5.88 180.0
3 1 18 29.53 3.40 4.78 0.0
4 1 18 80.71 6.61 8.59 180.0
5 1 18 15.95 1.72 4.01 0.0
-1 2 18 5.55 1.41 2.39 180.0
0 2 18 1.84 1.85 0.36 180.0
1 2 18 12.65 1.84 3.50 180.0
2 2 18 4.49 2.03 1.69 0.0
3 2 18 43.35 3.35 6.33 180.0
4 2 18 7.71 2.62 3.14 0.0
5 2 18 23.90 2.25 4.29 180.0
0 3 18 20.62 3.06 3.80 180.0
1 3 18 7.10 1.29 2.92 0.0
2 3 18 2.60 2.46 1.21 0.0
3 3 18 17.99 2.12 3.55 0.0
4 3 18 56.46 4.44 7.00 180.0
5 3 18 0.74 1.28 1.40 0.0
1 4 18 13.02 2.00 2.70 180.0
2 4 18 1.23 0.63 0.44 180.0
3 4 18 0.14 1.85 0.14 180.0
4 4 18 2.80 1.77 1.77 0.0
5 4 18 6.27 1.67 2.83 180.0
2 5 18 4.34 3.14 2.21 180.0
3 5 18 1.74 1.47 1.38 180.0
4 5 18 0.24 2.96 0.12 180.0
0 -2 19 2.11 1.69 1.06 0.0
1 -2 19 5.60 1.53 2.23 0.0
2 -2 19 74.34 4.93 8.72 180.0
-1 -1 19 8.62 1.57 3.14 180.0
0 -1 19 3.38 1.95 1.65 0.0
1 -1 19 6.86 1.82 1.37 180.0
2 -1 19 0.49 2.32 1.25 0.0
3 -1 19 63.79 4.46 7.85 180.0
-1 0 19 0.00 0.92 0.59 0.0
0 0 19 3.36 1.18 1.25 180.0
1 0 19 44.01 2.96 6.72 0.0
2 0 19 18.06 2.99 3.91 180.0
3 0 19 31.84 2.46 5.01 0.0
4 0 19 31.42 2.61 5.33 180.0
0 1 19 26.71 3.37 4.56 0.0
1 1 19 34.40 4.29 5.67 180.0
2 1 19 1.87 1.12 1.73 0.0
3 1 19 16.90 2.00 3.92 180.0
4 1 19 45.84 3.55 6.43 0.0
0 2 19 25.02 2.11 4.83 180.0
1 2 19 3.18 1.16 2.26 0.0
2 2 19 19.57 3.07 4.43 180.0
3 2 19 2.01 1.14 1.06 0.0
4 2 19 2.94 3.26 0.25 0.0
1 3 19 22.51 4.58 4.13 180.0
2 3 19 0.26 1.38 0.11 180.0
3 3 19 2.45 0.97 0.74 0.0
4 3 19 2.06 0.98 1.10 0.0
2 4 19 0.00 3.12 0.32 180.0
3 4 19 5.94 1.39 1.69 180.0
2 0 20 6.00 1.53 2.43 0.0
2 1 20 3.13 1.35 1.33 180.0
 
